# Supplementary material for: Pivot burrowing of scarab beetle (Trypoxylus dichotomus) larva
Source: Sci Rep. 2021 Jul 16;11:14594. doi: 10.1038/s41598-021-93915-0 (PMC8285476; doi:10.1038/s41598-021-93915-0)
Supplement: Supplementary file 2 — Supplementary Dataset. [file 41598_2021_93915_MOESM2_ESM.xlsx]

## Sheet: 6mm_sample①
	spiracle①	spiracle①	spiracle①	spiracle②	spiracle②	spiracle②	spiracle③	spiracle③	spiracle③	spiracle④	spiracle④	spiracle④	spiracle⑤	spiracle⑤	spiracle⑤	spiracle⑥	spiracle⑥	spiracle⑥	spiracle⑦	spiracle⑦	spiracle⑦	spiracle⑧	spiracle⑧	spiracle⑧	spiracle⑨	spiracle⑨	spiracle⑨
Time	X	Y	Velocity	X	Y	Velocity	X	Y	Velocity	X	Y	Velocity	X	Y	Velocity	X	Y	Velocity	X	Y	Velocity	X	Y	Velocity	X	Y	Velocity
1	342	356		330	288		330	266		335	231		349	198		377	168		415	155		453	159		485	186
2	347	358	0.788369	347	301	3.13302	344	274	2.36057	348	241	2.40108	356	211	2.16152	377	179	1.61036	413	165	1.49296	453	164	0.731982	485	187	0.146396
3	343	357	0.603608	353	309	1.46396	354	287	2.40108	350	249	1.20722	354	214	0.52784	376	179	0.146396	411	163	0.414072	454	162	0.327352	485	184	0.439189
4	340	344	1.95317	352	305	0.603608	350	287	0.585586	345	253	0.937394	353	212	0.327352	376	179	0	411	163	0	454	162	0	485	184	0
5	349	352	1.76285	353	315	1.47127	345	287	0.731982	343	250	0.52784	352	212	0.146396	375	181	0.327352	411	163	0	454	162	0	485	184	0
6	350	357	0.746478	350	316	0.462946	342	293	0.982057	340	252	0.52784	352	212	0	375	181	0	411	163	0	454	162	0	485	184	0
7	366	361	2.41443	345	316	0.731982	335	290	1.11492	339	252	0.146396	352	216	0.585586	375	181	0	409	169	0.925892	453	164	0.327352	485	184	0
8	380	367	2.22984	344	319	0.462946	335	291	0.146396	339	257	0.731982	352	221	0.731982	375	190	1.31757	409	171	0.292793	452	168	0.603608	483	188	0.654705
9	392	369	1.78099	352	331	2.11136	343	305	2.36057	344	269	1.90315	352	233	1.75676	375	198	1.17117	410	177	0.890495	453	169	0.207036	490	187	1.03518
10	395	364	0.85363	354	333	0.414072	349	310	1.14339	347	272	0.621107	354	236	0.52784	375	202	0.585586	410	179	0.292793	453	171	0.292793	494	188	0.603608
11	391	372	1.30941	354	335	0.292793	344	307	0.85363	345	269	0.52784	354	236	0	377	205	0.52784	410	179	0	452	171	0.146396	491	184	0.731982
12	385	373	0.890495	354	329	0.878378	345	297	1.47127	344	264	0.746478	354	233	0.439189	377	205	0	409	179	0.146396	449	169	0.52784	487	179	0.937394
13	388	381	1.25081	364	335	1.70726	357	307	2.28678	353	271	1.66918	354	240	1.02477	369	205	1.17117	401	178	1.18029	440	167	1.34971	480	177	1.06578
14	390	382	0.327352	380	338	2.38316	367	315	1.87479	357	276	0.937394	354	240	0	367	206	0.327352	394	179	1.03518	435	163	0.937394	477	172	0.85363
15	392	373	1.34971	386	342	1.05568	367	314	0.146396	358	276	0.146396	354	239	0.146396	364	206	0.439189	394	177	0.292793	434	160	0.462946	477	169	0.439189
16	404	371	1.78099	387	339	0.462946	367	311	0.439189	356	272	0.654705	354	236	0.439189	364	203	0.439189	395	173	0.603608	435	158	0.327352	477	169	0
17	404	372	0.146396	383	338	0.603608	363	310	0.603608	356	271	0.146396	354	235	0.146396	364	203	0	395	173	0	435	160	0.292793	477	169	0
18	391	375	1.95317	385	339	0.327352	367	310	0.585586	359	274	0.621107	356	236	0.327352	364	203	0	395	176	0.439189	433	162	0.414072	477	169	0
19				383	347	1.20722	368	318	1.18029	359	278	0.585586	359	240	0.731982	366	203	0.292793	394	176	0.146396	433	159	0.439189	472	168	0.746478
20				383	347	0	373	316	0.788369	364	277	0.746478	357	240	0.292793	366	203	0	392	176	0.292793	430	158	0.462946	470	165	0.52784
21				383	347	0	373	315	0.146396	362	277	0.292793	357	240	0	366	203	0	391	176	0.146396	429	153	0.746478	468	164	0.327352
22				383	347	0	373	316	0.146396	362	277	0	358	238	0.327352	366	203	0	391	174	0.292793	430	155	0.327352	467	162	0.327352
23				383	347	0	375	315	0.327352	363	277	0.146396	359	239	0.207036	368	203	0.292793	391	174	0	429	155	0.146396	467	162	0
24				383	347	0	375	315	0	363	277	0	359	239	0	368	203	0	391	174	0	428	154	0.207036	467	162	0
25				381	349	0.414072	372	318	0.621107	363	277	0	359	239	0	368	203	0	392	174	0.146396	428	155	0.146396	468	163	0.207036
26				382	347	0.327352	368	318	0.585586	362	277	0.146396	359	239	0	368	203	0	394	177	0.52784	429	159	0.603608	468	167	0.585586
27				387	342	1.03518	368	318	0	359	278	0.462946	359	239	0	368	206	0.439189	394	177	0	429	159	0	468	167	0
28				388	335	1.03518	368	316	0.292793	358	277	0.207036	359	239	0	368	206	0	394	177	0	429	159	0	468	168	0.146396
29	410	366		386	335	0.292793	366	311	0.788369	357	274	0.462946	359	239	0	368	206	0	391	181	0.731982	429	159	0	468	168	0
30	415	366	0.731982	382	337	0.654705	364	314	0.52784	356	274	0.146396	358	243	0.603608	368	211	0.731982	391	181	0	428	165	0.890495	468	172	0.585586
31	419	364	0.654705	381	339	0.327352	362	315	0.327352	354	278	0.654705	358	244	0.146396	368	214	0.439189	391	183	0.292793	429	168	0.462946	470	173	0.327352
32	424	368	0.937394	378	339	0.439189	361	316	0.207036	350	281	0.731982	356	247	0.52784	363	215	0.746478	391	186	0.439189	430	169	0.207036	470	173	0
33	428	372	0.828143	386	344	1.3811	363	323	1.06578	349	287	0.890495	353	248	0.462946	363	216	0.146396	385	190	1.05568	425	171	0.788369	468	174	0.327352
34	430	368	0.654705	387	342	0.327352	363	323	0	347	290	0.52784	348	252	0.937394	362	216	0.146396	385	190	0	426	171	0.146396	470	177	0.52784
35	435	367	0.746478	383	344	0.654705	357	323	0.878378	344	287	0.621107	348	249	0.439189	358	221	0.937394	385	190	0	425	174	0.462946	470	177	0
36	435	371	0.585586	381	345	0.327352	356	323	0.146396	344	287	0	347	249	0.146396	361	221	0.439189	386	193	0.462946	424	178	0.603608	468	181	0.654705
37	435	373	0.292793	378	349	0.731982	356	323	0	344	286	0.146396	347	250	0.146396	361	225	0.585586	383	197	0.731982	423	181	0.462946	463	179	0.788369
38	437	373	0.292793	387	342	1.66918	364	319	1.30941	352	286	1.17117	348	254	0.603608	356	233	1.3811	375	202	1.3811	405	179	2.65135	447	169	2.7622
39	438	375	0.327352	405	339	2.67148	380	323	2.41443	359	296	1.787	350	271	2.5059	348	245	2.11136	364	207	1.76891	399	179	0.878378	443	169	0.585586
40	438	371	0.585586	421	337	2.36057	399	329	2.91693	369	310	2.5187	348	281	1.49296	347	245	0.146396	364	207	0	396	182	0.621107	442	172	0.462946
41	443	358	2.03907	425	329	1.30941	399	329	0	368	311	0.207036	348	281	0	347	245	0	364	207	0	396	186	0.585586	438	171	0.603608
42	459	366	2.61882	426	343	2.05477	397	334	0.788369	364	312	0.603608	347	281	0.146396	347	245	0	364	212	0.731982	396	188	0.292793	438	174	0.439189
43	476	366	2.48874	428	352	1.34971	397	337	0.439189	366	314	0.414072	348	281	0.146396	348	245	0.146396	363	216	0.603608	394	186	0.414072	435	173	0.462946
44	485	364	1.34971	428	352	0	399	338	0.327352	368	314	0.292793	349	281	0.146396	349	245	0.146396	363	216	0	394	186	0	430	167	1.14339
45	485	369	0.731982	434	345	1.34971	410	335	1.66918	378	318	1.57674	359	291	2.07036	353	263	2.69942	361	234	2.65135	380	200	2.8985	413	174	2.69146
46	487	366	0.52784	456	334	3.60088	433	331	3.41766	401	323	3.44576	373	307	3.11243	357	282	2.8425	356	247	2.03907	368	207	2.0338	404	179	1.50724
47	490	366	0.439189	468	326	2.11136	452	320	3.21406	421	321	2.94253	386	311	1.99121	359	287	0.788369	350	254	1.34971	364	215	1.30941	395	183	1.44184
48	500	356	2.07036	481	319	2.16152	462	318	1.49296	432	320	1.617	394	310	1.18029	363	290	0.731982	352	255	0.327352	361	214	0.462946	388	182	1.03518
49	514	356	2.04955	490	329	1.96956	464	326	1.20722	429	321	0.462946	394	311	0.146396	367	288	0.654705	352	255	0	359	215	0.327352	386	182	0.292793
50	540	347	4.0279	494	335	1.05568	466	334	1.20722	433	321	0.585586	395	310	0.207036	366	288	0.146396	353	255	0.146396	359	220	0.731982	387	187	0.746478
51	548	329	2.88367	499	337	0.788369	470	333	0.603608	437	321	0.585586	401	311	0.890495	368	290	0.414072	356	258	0.621107	361	222	0.414072	385	186	0.327352
52	553	335	1.14339	499	337	0	470	333	0	437	324	0.439189	404	312	0.462946	373	298	1.3811	358	271	1.92554	361	233	1.61036	377	195	1.76285
53	552	338	0.462946	499	331	0.878378	473	326	1.11492	439	320	0.654705	405	318	0.890495	376	306	1.25081	357	282	1.617	354	244	1.90878	372	205	1.63676
54	544	352	2.36057	504	323	1.3811	478	320	1.14339	449	318	1.49296	413	321	1.25081	378	310	0.654705	357	283	0.146396	353	248	0.603608	371	207	0.327352
55	537	357	1.25935	508	323	0.585586	489	318	1.63676	457	319	1.18029	418	321	0.731982	382	310	0.585586	357	283	0	350	248	0.439189	366	207	0.731982
56	539	356	0.327352	515	318	1.25935	491	318	0.292793	462	318	0.746478	421	319	0.52784	385	311	0.462946	357	285	0.292793	348	248	0.292793	362	210	0.731982
57	549	357	1.47127	521	326	1.46396	492	321	0.462946	462	318	0	426	318	0.746478	391	310	0.890495	357	285	0	345	250	0.52784	356	211	0.890495
58	570	358	3.07781	520	329	0.462946	494	323	0.414072	462	316	0.292793	426	314	0.585586	392	306	0.603608	361	287	0.654705	345	252	0.292793	356	211	0
59	573	358	0.439189	527	329	1.02477	501	323	1.02477	467	319	0.85363	432	315	0.890495	399	315	1.66918	366	295	1.3811	347	262	1.49296	353	225	2.09608
60	573	357	0.146396	527	329	0	501	323	0	470	320	0.462946	434	316	0.327352	400	318	0.462946	366	300	0.731982	345	266	0.654705	353	229	0.585586
61	573	357	0	527	329	0	501	323	0	470	320	0	434	319	0.439189	400	319	0.146396	366	300	0	347	268	0.414072	353	229	0
62	572	356	0.207036	527	329	0	501	323	0	470	320	0	434	320	0.146396	400	319	0	366	300	0	347	268	0	353	229	0
63	572	356	0	527	329	0	501	323	0	470	320	0	434	323	0.439189	400	321	0.292793	366	301	0.146396	347	268	0	353	229	0
64	572	356	0	527	329	0	501	323	0	470	320	0	435	323	0.146396	400	321	0	366	301	0	347	271	0.439189	353	231	0.292793
65	572	356	0	527	329	0	501	323	0	470	320	0	435	323	0	400	321	0	366	301	0	347	271	0	353	231	0
66	573	354	0.327352	527	329	0	501	323	0	471	319	0.207036	435	323	0	400	321	0	366	302	0.146396	347	271	0	353	230	0.146396
67	573	354	0	527	329	0	501	323	0	471	321	0.292793	435	323	0	400	321	0	366	302	0	347	271	0	353	230	0
68	573	354	0	527	329	0	505	323	0.585586	471	321	0	435	323	0	400	324	0.439189	366	302	0	347	271	0	353	231	0.146396
69	573	354	0	528	326	0.462946	505	323	0	471	321	0	434	324	0.207036	400	324	0	366	302	0	347	271	0	353	231	0
70	573	354	0	528	326	0	505	323	0	471	321	0	434	324	0	400	324	0	364	304	0.414072	347	271	0	353	231	0
71	573	354	0	528	326	0	505	323	0	471	321	0	434	324	0	400	324	0	364	304	0	347	273	0.292793	353	231	0
72	572	353	0.207036	528	326	0	505	323	0	471	324	0.439189	434	324	0	396	321	0.731982	364	304	0	347	273	0	353	231	0
73	570	352	0.327352	530	325	0.327352	505	323	0	471	324	0	435	325	0.207036	397	320	0.207036	366	304	0.292793	347	273	0	353	231	0
74	567	352	0.439189	534	316	1.44184	508	316	1.11492	475	318	1.05568	437	324	0.327352	400	321	0.462946	366	304	0	347	273	0	353	231	0
75	577	342	2.07036	544	309	1.787	515	314	1.06578	477	318	0.292793	438	321	0.462946	400	318	0.439189	366	304	0	344	272	0.462946	348	231	0.731982
76	590	340	1.92554	548	312	0.731982	515	311	0.439189	477	316	0.292793	438	316	0.731982	400	314	0.585586	366	300	0.585586	344	268	0.585586	347	230	0.207036
77	597	334	1.34971	549	311	0.207036	516	312	0.207036	477	315	0.146396	439	315	0.207036	405	310	0.937394	369	297	0.621107	348	268	0.585586	347	230	0
78	591	333	0.890495	551	307	0.654705	518	310	0.414072	480	310	0.85363	442	314	0.462946	407	310	0.292793	371	297	0.292793	347	272	0.603608	347	233	0.439189
79	587	335	0.654705	551	307	0	520	306	0.654705	481	311	0.207036	444	315	0.327352	407	312	0.292793	372	301	0.603608	347	272	0	345	234	0.327352
80	589	334	0.327352	552	302	0.746478	523	304	0.52784	482	310	0.207036	444	314	0.146396	407	312	0	372	301	0	347	274	0.292793	344	238	0.603608
81	595	333	0.890495	554	301	0.327352	523	304	0	483	306	0.603608	444	311	0.439189	407	310	0.292793	372	297	0.585586	344	273	0.462946	342	235	0.52784
82	600	333	0.731982	554	301	0	523	304	0	482	306	0.146396	444	309	0.292793	406	306	0.603608	372	297	0	344	268	0.731982	342	235	0
83	599	331	0.327352	554	301	0	523	304	0	482	306	0	443	309	0.146396	407	307	0.207036	372	296	0.146396	345	273	0.746478	343	235	0.146396
84	597	333	0.414072	554	301	0	523	304	0	482	306	0	444	309	0.146396	409	309	0.414072	372	296	0	345	273	0	344	235	0.146396
85	597	330	0.439189	554	301	0	523	300	0.585586	482	306	0	444	309	0	409	310	0.146396	373	297	0.207036	348	273	0.439189	347	236	0.462946
86				554	301	0	523	300	0	483	304	0.327352	445	307	0.327352	413	304	1.05568	375	297	0.292793	349	269	0.603608	350	233	0.621107
87				556	302	0.327352	523	302	0.292793	486	302	0.52784	449	304	0.731982	413	304	0	383	290	1.55622	357	263	1.46396	359	226	1.66918
88	599	333		561	302	0.731982	528	302	0.731982	491	302	0.731982	453	302	0.654705	416	304	0.439189	385	287	0.52784	361	258	0.937394	366	222	1.18029
89	594	333	0.731982	557	304	0.654705	528	302	0	491	305	0.439189	453	304	0.292793	418	304	0.292793	382	292	0.85363	361	263	0.731982	363	226	0.731982
90	590	335	0.654705	551	298	1.24221	523	300	0.788369	489	304	0.327352	453	306	0.292793	419	307	0.462946	383	295	0.462946	361	264	0.146396	362	228	0.327352
91	578	337	1.78099	543	300	1.20722	519	300	0.585586	487	304	0.292793	453	306	0	420	307	0.146396	385	296	0.327352	359	267	0.52784	359	229	0.462946
92	571	340	1.11492	542	305	0.746478	518	300	0.146396	487	304	0	453	306	0	420	309	0.292793	383	297	0.327352	357	271	0.654705	356	230	0.462946
93	566	337	0.85363	539	304	0.462946	518	302	0.292793	487	304	0	456	306	0.439189	421	310	0.207036	383	297	0	353	271	0.585586	350	231	0.890495
94	570	340	0.731982	543	307	0.731982	519	306	0.603608	490	307	0.621107	459	309	0.621107	424	310	0.439189	387	301	0.828143	356	273	0.52784	349	235	0.603608
95	568	342	0.414072	540	311	0.731982	518	312	0.890495	491	310	0.462946	459	311	0.292793	425	310	0.146396	387	301	0	356	274	0.146396	349	238	0.439189
96	571	345	0.621107	540	314	0.439189	519	314	0.327352	490	312	0.327352	459	311	0	425	310	0	387	301	0	356	274	0	349	238	0
97	575	347	0.654705	540	321	1.02477	520	315	0.207036	490	312	0	459	311	0	425	314	0.585586	387	304	0.439189	356	274	0	349	240	0.292793
98	575	347	0	540	319	0.292793	520	315	0	490	314	0.292793	459	315	0.585586	423	316	0.414072	387	304	0	356	281	1.02477	349	240	0
99	573	347	0.292793	540	319	0	520	315	0	490	315	0.146396	459	315	0	424	316	0.146396	387	307	0.439189	356	281	0	349	243	0.439189
100	580	349	1.06578	540	319	0	523	315	0.439189	492	315	0.292793	458	315	0.146396	424	316	0	387	307	0	356	281	0	349	243	0
101	597	350	2.49304	548	321	1.20722	523	315	0	492	315	0	458	315	0	423	318	0.327352	386	306	0.207036	356	281	0	349	245	0.292793
102	611	340	2.5187	552	318	0.731982	528	316	0.746478	492	315	0	457	315	0.146396	423	318	0	386	307	0.146396	356	283	0.292793	350	249	0.603608
103	614	338	0.52784	556	318	0.585586	528	316	0	492	315	0	457	315	0	423	318	0	386	307	0	356	283	0	349	249	0.146396
104	614	338	0	556	318	0	529	316	0.146396	495	315	0.439189	458	315	0.146396	423	315	0.439189	388	307	0.292793	356	283	0	349	249	0
105	614	338	0	556	318	0	529	316	0	495	315	0	458	316	0.146396	425	316	0.327352	388	307	0	356	283	0	349	249	0
106	615	339	0.207036	556	318	0	530	316	0.146396	496	315	0.146396	458	316	0	424	319	0.462946	388	310	0.439189	357	286	0.462946	350	253	0.603608
107	614	339	0.146396	556	318	0	530	316	0	496	316	0.146396	461	318	0.52784	421	318	0.462946	388	310	0	357	287	0.146396	350	253	0
108	614	339	0	557	319	0.207036	530	316	0	496	316	0	461	318	0	424	319	0.462946	388	310	0	357	287	0	350	253	0
109	611	340	0.462946	557	319	0	530	316	0	496	316	0	461	318	0	425	318	0.207036	388	310	0	357	287	0	350	253	0
110	603	345	1.3811	559	315	0.654705	532	315	0.327352	496	316	0	461	318	0	425	318	0	388	310	0	357	287	0	349	252	0.207036
111	615	342	1.81082	566	309	1.34971	537	307	1.3811	499	310	0.982057	463	312	0.925892	426	318	0.146396	391	310	0.439189	359	286	0.327352	349	252	0
112	618	342	0.439189	566	309	0	537	307	0	500	310	0.146396	463	311	0.146396	432	312	1.24221	394	306	0.731982	359	286	0	347	250	0.414072
113	629	338	1.71353	570	309	0.585586	537	307	0	500	310	0	464	310	0.207036	433	311	0.207036	396	304	0.414072	362	286	0.439189	349	254	0.654705
114	636	335	1.11492	573	314	0.85363	540	309	0.52784	504	310	0.585586	467	311	0.462946	433	309	0.292793	401	307	0.85363	367	286	0.731982	352	257	0.621107
115	639	333	0.52784	573	314	0	539	314	0.746478	506	314	0.654705	478	309	1.63676	449	307	2.36057	415	305	2.07036	377	293	1.787	358	267	1.70726
116	638	334	0.207036	573	315	0.146396	544	311	0.85363	513	305	1.66918	483	302	1.25935	449	307	0	414	307	0.327352	377	293	0	358	267	0
117	637	333	0.207036	581	307	1.65629	551	304	1.44925	520	302	1.11492	487	306	0.828143	451	310	0.52784	414	307	0	377	295	0.292793	358	267	0
118	643	331	0.925892	586	301	1.14339	557	300	1.05568	524	300	0.654705	487	306	0	451	307	0.439189	414	307	0	377	295	0	358	269	0.292793
119	639	337	1.05568	589	298	0.621107	558	296	0.603608	524	300	0	487	306	0	451	309	0.292793	415	307	0.146396	380	296	0.462946	358	269	0
120	638	337	0.146396	594	296	0.788369	563	292	0.937394	524	300	0	487	306	0	453	309	0.292793	418	307	0.439189	380	296	0	358	269	0
121	639	335	0.327352	594	292	0.585586	563	290	0.292793	525	298	0.327352	489	305	0.327352	452	304	0.746478	418	309	0.292793	381	297	0.207036	358	269	0
122	644	330	1.03518	594	288	0.585586	563	291	0.146396	524	295	0.462946	487	300	0.788369	452	304	0	414	306	0.731982	378	297	0.439189	358	269	0
123	652	324	1.46396	595	288	0.146396	563	291	0	524	295	0	486	300	0.146396	452	304	0	414	306	0	378	293	0.585586	357	271	0.327352
124	652	323	0.146396	595	288	0	563	291	0	524	295	0	487	302	0.327352	452	306	0.292793	414	306	0	381	296	0.621107	359	272	0.327352
125	644	323	1.17117	595	288	0	563	291	0	523	297	0.327352	487	302	0	451	306	0.146396	416	306	0.292793	381	296	0	359	272	0
126	642	330	1.06578	595	292	0.585586	563	291	0	523	297	0	487	304	0.292793	451	309	0.439189	416	306	0	381	298	0.292793	359	272	0
127	642	334	0.585586	595	292	0	563	291	0	525	292	0.788369	487	298	0.878378	453	305	0.654705	416	310	0.585586	381	298	0	359	272	0
128				596	287	0.746478	567	288	0.731982	525	291	0.146396	489	298	0.292793	453	305	0	416	309	0.146396	381	298	0	359	272	0
129				596	287	0	567	285	0.439189	527	291	0.292793	489	297	0.146396	451	301	0.654705	415	306	0.462946	380	298	0.146396	356	272	0.439189
130				597	282	0.746478	563	283	0.654705	527	291	0	487	293	0.654705	449	300	0.327352	414	301	0.746478	380	292	0.878378	356	269	0.439189
131				597	282	0	565	283	0.292793	527	288	0.439189	487	293	0	452	297	0.621107	414	301	0	380	292	0	359	269	0.439189
132				597	283	0.146396	565	283	0	527	288	0	486	290	0.462946	457	293	0.937394	424	295	1.70726	386	285	1.34971	363	266	0.731982
133				599	286	0.52784	565	285	0.292793	527	288	0	496	290	1.46396	466	287	1.58352	429	282	2.03907	390	276	1.44184	366	258	1.25081
134				599	288	0.292793	566	285	0.146396	530	281	1.11492	497	281	1.32568	464	286	0.327352	425	283	0.603608	386	276	0.585586	362	257	0.603608
135				596	279	1.38884	567	282	0.462946	534	278	0.731982	500	281	0.439189	462	285	0.327352	424	288	0.746478	386	281	0.731982	362	257	0
136				592	282	0.731982	566	276	0.890495	532	274	0.654705	499	279	0.327352	461	287	0.327352	424	291	0.439189	386	281	0	361	257	0.146396
137							562	269	1.18029	528	272	0.654705	494	277	0.788369	461	288	0.146396	424	291	0	385	285	0.603608	361	258	0.146396
138							561	263	0.890495	524	264	1.30941	490	273	0.828143	454	285	1.11492	421	292	0.462946	385	288	0.439189	362	263	0.746478
139							559	267	0.654705	525	264	0.146396	486	268	0.937394	449	279	1.14339	418	290	0.52784	381	283	0.937394	359	264	0.462946
140										524	266	0.327352	485	268	0.146396	448	272	1.03518	414	282	1.30941	378	281	0.52784	357	263	0.327352
141										520	271	0.937394	486	269	0.207036	453	268	0.937394	415	268	2.05477	380	264	2.5059	359	250	1.92554
142										520	272	0.146396	490	267	0.654705	454	263	0.746478	418	262	0.982057	377	260	0.731982	354	243	1.25935
143										524	268	0.828143	491	263	0.603608	453	266	0.462946	416	267	0.788369	375	262	0.414072	353	243	0.146396
144										524	263	0.731982	489	264	0.327352	451	268	0.414072	409	271	1.18029	372	267	0.85363	350	248	0.85363
145										524	260	0.439189	485	263	0.603608	449	269	0.327352	409	273	0.292793	372	267	0	350	248	0
146										524	260	0	487	266	0.52784	449	268	0.146396	414	276	0.85363	375	271	0.731982	353	249	0.462946
147										528	259	0.603608	486	263	0.462946	449	271	0.439189	414	276	0	375	271	0	353	249	0
148										528	259	0	485	263	0.146396				411	276	0.439189	373	271	0.292793	352	249	0.146396
149										525	259	0.439189	485	263	0				411	276	0	375	269	0.414072	354	249	0.292793
150										524	259	0.146396	485	263	0				411	276	0	376	271	0.327352	354	252	0.439189
151										524	259	0	485	264	0.146396				411	277	0.146396	376	271	0	354	252	0
152										524	259	0	485	264	0				414	277	0.439189	376	271	0	354	252	0
153										524	259	0	485	264	0				414	277	0	376	271	0	354	252	0
154										524	258	0.146396	485	264	0				414	277	0	378	274	0.52784	357	255	0.621107
155										525	262	0.603608	491	264	0.878378							388	264	2.07036	367	250	1.63676
156										528	263	0.462946										396	253	1.99121	371	241	1.44184
157																						395	253	0.146396	368	240	0.462946
158																						390	255	0.788369	363	241	0.746478
159																						388	263	1.20722	361	247	0.925892
160																						387	267	0.603608	363	252	0.788369
161																						387	267	0	362	253	0.207036
162																						391	260	1.18029	364	252	0.327352
163																						392	254	0.890495	368	247	0.937394
164																						392	249	0.731982	366	240	1.06578
165																						395	252	0.621107	366	243	0.439189
166																						395	255	0.439189	367	245	0.327352
167																						395	259	0.585586	366	248	0.462946
168																						397	262	0.52784	369	249	0.462946
169																						400	262	0.439189	369	250	0.146396
170																						397	260	0.52784	367	249	0.327352
171																						396	259	0.207036	367	247	0.292793
172																						395	260	0.207036	367	248	0.146396
173																						396	260	0.146396	369	250	0.414072
174																						404	253	1.55622	377	245	1.3811
175
176
177
178
179
180
181
182
183
184
185
186
187
188
189
190				599	359		577	348		544	342											429	353
191	647	399		599	359	0	575	347	0.327352	540	338	0.828143				490	326		466	328		426	334	2.81599	387	338
192	646	399	0.146396	600	358	0.207036	576	340	1.03518	544	324	2.13156	516	319		492	312	2.07036	463	312	2.38316	430	314	2.98591	395	326	2.11136
193	643	400	0.462946	600	358	0	576	335	0.731982	543	318	0.890495	516	310	1.31757	491	300	1.76285	463	296	2.34234	426	302	1.85178	399	319	1.18029
194	639	400	0.585586	596	358	0.585586	575	334	0.207036	544	316	0.327352	518	304	0.925892	490	288	1.76285	459	283	1.99121	424	290	1.78099	397	311	1.20722
195	637	381	2.7969	596	347	1.61036	575	325	1.31757	546	307	1.34971	524	293	1.83434	499	278	1.96956	470	271	2.38316	430	279	1.83434	405	300	1.99121
196	641	366	2.27268	597	337	1.47127	581	315	1.70726	559	301	2.09608	538	288	2.17634	510	277	1.617	473	273	0.52784	437	278	1.03518	405	300	0
197	637	363	0.731982	600	329	1.25081	587	314	0.890495	567	297	1.30941	544	287	0.890495	511	273	0.603608	473	273	0	438	278	0.146396	407	300	0.292793
198	633	373	1.57674	603	334	0.85363	592	315	0.746478	570	302	0.85363	547	290	0.621107	513	277	0.654705	480	273	1.02477	442	278	0.585586	407	300	0
199	634	376	0.462946	611	333	1.18029	600	319	1.30941	573	301	0.462946	547	288	0.292793	515	276	0.327352	480	272	0.146396	442	278	0	411	300	0.585586
200	629	400	3.58895	619	342	1.76285	609	328	1.86332	587	305	2.13156	557	290	1.49296	525	276	1.46396	490	273	1.47127	453	278	1.61036	420	296	1.44184
201	624	414	2.17634	624	358	2.45405	613	335	1.18029	590	307	0.52784	566	292	1.34971	530	273	0.85363	497	273	1.02477	459	276	0.925892	425	296	0.731982
202	620	423	1.44184	624	366	1.17117	614	340	0.746478	594	310	0.731982	568	290	0.414072	537	274	1.03518	504	271	1.06578	466	277	1.03518	432	297	1.03518
203	618	430	1.06578	625	377	1.617	623	349	1.86332	605	319	2.08068	578	292	1.49296	547	276	1.49296	510	273	0.925892	471	277	0.731982	437	293	0.937394
204	605	435	2.03907	625	386	1.31757	624	361	1.76285	610	330	1.76891	585	301	1.66918	556	281	1.50724	518	273	1.17117	477	276	0.890495	437	293	0
205	595	428	1.787	630	392	1.14339	630	368	1.34971	620	335	1.63676	596	306	1.76891	565	281	1.31757	527	276	1.38884	482	276	0.731982	440	291	0.52784
206	575	420	3.15347	620	394	1.49296	632	369	0.327352	627	338	1.11492	608	307	1.76285	575	281	1.46396	537	271	1.63676	495	269	2.16152	454	282	2.43652
207	595	443	4.46209	622	397	0.52784	629	375	0.982057	623	344	1.05568	605	314	1.11492	577	285	0.654705	538	272	0.207036	497	271	0.414072	456	283	0.327352
208	615	442	2.93159	622	401	0.585586	627	383	1.20722	622	349	0.746478	605	320	0.878378	576	288	0.462946	543	274	0.788369	502	271	0.731982	456	283	0
209	622	439	1.11492	617	404	0.85363	623	381	0.654705	622	352	0.439189	609	318	0.654705	577	287	0.207036	543	274	0	501	271	0.146396	456	283	0
210	613	444	1.50724	613	405	0.603608	618	383	0.788369	622	352	0	609	318	0	580	287	0.439189	542	271	0.462946	501	264	1.02477	457	282	0.207036
211	610	449	0.85363	615	402	0.52784	622	380	0.731982	618	345	1.18029	604	311	1.25935	576	285	0.654705	542	271	0	501	262	0.292793	457	276	0.878378
212	610	452	0.439189	614	402	0.146396	618	381	0.603608	613	349	0.937394	603	315	0.603608	576	285	0	540	268	0.52784	500	263	0.207036	457	276	0
213	609	454	0.327352	617	407	0.85363	623	383	0.788369	619	353	1.05568	605	319	0.654705	578	291	0.925892	542	274	0.925892	504	267	0.828143	459	281	0.788369
214	610	457	0.462946	617	413	0.878378	627	382	0.603608	619	353	0	605	319	0	578	291	0	542	274	0	502	271	0.654705	459	283	0.292793
215	610	457	0	617	413	0	627	382	0	623	350	0.731982	605	319	0	578	291	0	543	274	0.146396	502	271	0	459	283	0
216	611	458	0.207036	619	409	0.654705	627	382	0	622	350	0.146396	608	319	0.439189	578	291	0	543	274	0	502	271	0	459	283	0
217	611	458	0	619	409	0	627	382	0	622	350	0	606	319	0.292793	578	291	0	543	274	0	502	271	0	459	283	0
218	611	458	0	619	409	0	627	382	0	622	350	0	604	319	0.292793	578	291	0	543	274	0	502	271	0	459	283	0
219	611	458	0	618	411	0.327352	623	382	0.585586	622	350	0	604	319	0	578	291	0	543	277	0.439189	502	271	0	459	283	0
220	613	454	0.654705	623	410	0.746478	627	383	0.603608	623	353	0.462946	608	323	0.828143	581	293	0.52784	543	277	0	502	271	0	459	283	0
221	604	453	1.32568	624	415	0.746478	627	390	1.02477	624	361	1.18029	610	328	0.788369	581	297	0.585586	547	281	0.828143	504	273	0.414072	459	286	0.439189
222	610	449	1.05568	620	410	0.937394	627	391	0.146396	627	362	0.462946	614	331	0.731982	587	300	0.982057	553	279	0.925892	508	273	0.585586	462	286	0.439189
223	617	426	3.51961	618	395	2.21538	624	378	1.95317	627	357	0.731982	614	330	0.146396	590	301	0.462946	558	281	0.788369	513	273	0.731982	464	286	0.292793
224	618	413	1.90878	613	381	2.17634	620	371	1.18029	625	352	0.788369	615	325	0.746478	592	298	0.52784	558	281	0	515	272	0.327352	467	286	0.439189
225	606	421	2.11136	606	383	1.06578	617	371	0.439189	619	349	0.982057	611	323	0.654705	592	295	0.439189	559	279	0.327352	514	269	0.462946	467	285	0.146396
226	606	424	0.439189	606	383	0	617	371	0	619	349	0	611	325	0.292793	592	295	0	558	279	0.146396	514	269	0	467	285	0
227	601	429	1.03518	606	383	0	617	368	0.439189	619	348	0.146396	611	323	0.292793	590	293	0.414072	558	278	0.146396	514	269	0	468	285	0.146396
228	615	429	2.04955	619	378	2.03907	627	361	1.787	624	340	1.3811	613	318	0.788369	590	290	0.439189	557	271	1.03518	514	264	0.731982	468	282	0.439189
229	613	433	0.654705	636	387	2.81599	638	369	1.99121	629	343	0.85363	617	320	0.654705	591	293	0.462946	557	274	0.439189	516	269	0.788369	471	282	0.439189
230	611	434	0.327352	636	387	0	639	362	1.03518	633	339	0.828143	617	318	0.292793	592	290	0.462946	558	273	0.207036	516	269	0	471	282	0
231	620	440	1.58352	636	387	0	638	364	0.327352	633	339	0	619	316	0.414072	596	293	0.731982	568	277	1.57674	528	274	1.90315	483	281	1.76285
232	620	444	0.585586	637	391	0.603608	634	366	0.654705	630	344	0.85363	618	324	1.18029	604	304	1.99121	578	285	1.87479	540	269	1.90315	491	274	1.55622
233	619	447	0.462946	630	396	1.25935	630	380	2.13156	629	357	1.90878	625	337	2.16152	610	311	1.34971	584	285	0.878378	540	269	0	491	274	0
234	619	447	0	630	406	1.46396	636	392	1.96411	639	368	2.17634	633	340	1.25081	611	311	0.146396	581	286	0.462946	539	271	0.327352	492	278	0.603608
235	609	453	1.70726	630	411	0.731982	642	392	0.878378	643	364	0.828143	632	339	0.207036	613	310	0.327352	581	286	0	538	271	0.146396	492	278	0
236	604	457	0.937394	636	407	1.05568	643	387	0.746478	642	359	0.746478	630	335	0.654705	610	309	0.462946	578	286	0.439189	538	271	0	492	278	0
237	604	459	0.292793	634	409	0.414072	641	390	0.52784	641	363	0.603608	628	337	0.414072	610	310	0.146396	578	286	0	535	274	0.621107	492	278	0
238	604	459	0	632	414	0.788369	641	395	0.731982	639	366	0.52784	628	343	0.878378	610	316	0.878378	578	291	0.731982	535	274	0	492	281	0.439189
239	603	461	0.327352	632	414	0	638	396	0.462946	638	368	0.327352	627	344	0.207036	608	315	0.327352	578	291	0	538	274	0.439189	492	281	0
240	606	462	0.462946	632	414	0	638	396	0	638	368	0	624	343	0.462946	608	315	0	578	291	0	538	274	0	492	281	0
241	606	462	0	632	414	0	638	396	0	638	368	0	627	344	0.462946	608	315	0	578	291	0	538	276	0.292793	492	281	0
242	618	443	3.28985	627	404	1.63676	634	394	0.654705	634	372	0.828143	628	345	0.207036	608	315	0	581	291	0.439189	538	272	0.585586	492	278	0.439189
243	642	420	4.86644	628	392	1.76285	632	382	1.78099	630	366	1.05568	625	347	0.52784	611	319	0.731982	581	291	0	538	272	0	490	273	0.788369
244	648	407	2.09608	623	387	1.03518	622	376	1.70726	620	362	1.57674	617	344	1.25081	605	323	1.05568	578	293	0.52784	538	271	0.146396	487	266	1.11492
245	642	402	1.14339	614	385	1.34971	610	373	1.81082	609	359	1.66918	603	343	2.05477	595	321	1.49296	575	293	0.439189	538	267	0.585586	486	260	0.890495
246	643	404	0.327352	619	381	0.937394	615	371	0.788369	615	356	0.982057	603	342	0.146396	592	316	0.85363	571	287	1.05568	532	263	1.05568	480	257	0.982057
247	647	420	2.41443	627	381	1.17117	622	372	1.03518	614	356	0.146396	608	343	0.746478	591	319	0.462946	571	287	0	530	263	0.292793	481	258	0.207036
248	652	432	1.90315	632	383	0.788369	627	369	0.85363	619	354	0.788369	608	335	1.17117	592	315	0.603608	568	286	0.462946	529	260	0.462946	481	258	0
249	652	435	0.439189	632	387	0.585586	627	376	1.02477	618	361	1.03518	609	343	1.18029	590	318	0.52784	567	291	0.746478	529	264	0.585586	481	262	0.585586
250	653	416	2.78538	632	390	0.439189	625	378	0.414072	618	362	0.146396	609	348	0.731982	592	324	0.925892	568	293	0.327352	533	268	0.828143	482	262	0.146396
251				630	383	1.06578	625	372	0.878378	619	362	0.146396	609	348	0	592	325	0.146396	570	296	0.52784	533	268	0	482	262	0
252				634	383	0.595	629	376	0.828143	619	362	0	610	347	0.207036	595	324	0.462946	570	296	0	533	268	0	483	260	0.327352
253				636	385	0.182				625	366	1.05568	615	349	0.788369	603	324	1.17117	573	296	0.439189	535	268	0.292793	483	260	0
254				649	383	0.848				632	363	1.11492	622	345	1.18029	604	318	0.890495	578	288	1.3811	538	266	0.52784	490	260	1.02477
255				652	391	0.551				630	369	0.925892	622	349	0.585586	604	324	0.878378	581	293	0.85363	540	267	0.327352	491	263	0.462946
256				650	392	0.144				634	369	0.585586	623	350	0.207036	605	325	0.207036	581	293	0	542	268	0.327352	491	263	0
257				651	391	0.091				633	368	0.207036	622	352	0.327352	605	325	0	581	293	0	542	271	0.439189	491	263	0
258				650	393	0.144				633	368	0	624	352	0.292793	605	325	0	581	293	0	542	268	0.439189	491	263	0
259				650	393	0				633	368	0	623	352	0.146396	605	325	0	581	293	0	542	268	0	491	263	0
260				654	402	0.635				633	368	0	622	352	0.146396	605	325	0	581	293	0	542	268	0	491	263	0
261				642	397					625	371	1.25081	619	353	0.462946	605	325	0	581	293	0	542	268	0	494	263	0.439189
262				637	400	0.85363				627	372	0.327352	618	353	0.146396	604	328	0.462946	580	298	0.746478	543	269	0.207036	494	263	0
263	655	430		630	402	1.06578	627	388		623	372	0.585586	617	350	0.462946	601	328	0.439189	580	298	0	543	269	0	494	260	0.439189
264	647	435	1.3811	622	407	1.3811	620	390	1.06578	617	371	0.890495	611	348	0.925892	601	325	0.439189	580	296	0.292793	543	266	0.439189	494	260	0
265	646	443	1.18029	622	407	0	620	386	0.585586	617	371	0	610	347	0.207036	601	325	0	578	295	0.327352	540	264	0.52784	491	257	0.621107
266	646	440	0.439189	629	404	1.11492	622	387	0.327352	617	371	0	610	347	0	601	325	0	577	295	0.146396	540	264	0	491	257	0
267	651	438	0.788369	625	400	0.828143	622	386	0.146396	615	367	0.654705	610	345	0.292793	599	321	0.654705	577	295	0	540	264	0	490	255	0.327352
268	646	439	0.746478	625	405	0.731982	618	386	0.585586	615	367	0	610	347	0.292793	599	325	0.585586	577	296	0.146396	540	267	0.439189	492	257	0.414072
269	641	448	1.50724	622	410	0.85363	617	388	0.327352	615	367	0	609	348	0.207036	599	325	0	577	296	0	540	267	0	492	259	0.292793
270	642	454	0.890495	623	410	0.146396	617	390	0.292793	615	367	0	609	344	0.585586	596	321	0.731982	576	296	0.146396	542	267	0.292793	492	259	0
271	646	462	1.30941	623	410	0	620	390	0.439189	615	367	0	609	345	0.146396	596	321	0	576	296	0	539	266	0.462946	491	259	0.146396
272	646	459	0.439189	623	410	0	620	390	0	615	367	0	609	345	0	596	321	0	577	293	0.462946	539	266	0	491	259	0
273	646	461	0.292793	623	410	0	620	390	0	617	366	0.327352	613	343	0.654705	597	323	0.327352	577	293	0	539	266	0	491	259	0
274	647	464	0.462946	623	410	0	620	388	0.292793	617	366	0	610	343	0.439189	597	323	0	577	293	0	539	266	0	491	259	0
275	648	466	0.327352	623	411	0.146396	620	388	0	617	366	0	610	343	0	597	318	0.731982	575	290	0.52784	535	264	0.654705	490	259	0.146396
276	648	464	0.292793	623	411	0	620	390	0.292793	615	368	0.414072	611	347	0.603608	596	323	0.746478	575	292	0.292793	537	268	0.654705	490	260	0.146396
277	648	464	0	628	413	0.788369	623	392	0.52784	618	372	0.731982	609	349	0.414072	596	323	0	571	296	0.828143	538	269	0.207036	487	266	0.982057
278	651	464	0.439189	628	413	0	624	392	0.146396	618	372	0	606	349	0.439189	596	324	0.146396	573	297	0.327352	538	269	0	489	266	0.292793
279	649	463	0.327352	628	415	0.292793	624	395	0.439189	618	372	0	609	350	0.462946	596	324	0	573	297	0	538	269	0	489	266	0
280	649	463	0	628	415	0	625	396	0.207036	618	371	0.146396	610	347	0.462946	596	324	0	573	297	0	538	269	0	489	266	0
281	649	463	0	628	415	0	623	394	0.414072	618	371	0	610	349	0.292793	596	324	0	573	297	0	538	269	0	489	266	0
282	649	463	0	628	415	0	627	396	0.654705	618	371	0	610	349	0	596	324	0	573	297	0	538	272	0.439189	489	266	0
283	649	463	0	628	415	0	627	396	0	618	371	0	609	348	0.207036	596	324	0	573	297	0	538	272	0	489	266	0
284	651	457	0.925892	628	418	0.439189	624	399	0.621107	618	375	0.585586	608	352	0.603608	596	328	0.585586	573	297	0	538	272	0	489	266	0
285	651	463	0.878378	624	421	0.731982	619	399	0.731982	614	377	0.654705	613	353	0.746478	596	328	0	577	300	0.731982	540	273	0.327352	491	266	0.292793
286	653	478	2.21538	628	429	1.30941	622	405	0.982057	617	376	0.462946	608	349	0.937394	596	328	0	577	300	0	540	273	0	491	266	0
287	655	480	0.414072	628	434	0.731982	623	406	0.207036	615	376	0.292793	606	350	0.327352	597	325	0.462946	577	300	0	540	273	0	491	263	0.439189
288	657	476	0.654705	628	438	0.585586	620	411	0.85363	614	378	0.327352	606	354	0.585586	597	328	0.439189	577	298	0.292793	542	272	0.327352	494	263	0.439189
289	658	467	1.32568	628	438	0	620	411	0	614	381	0.439189	605	353	0.207036	597	328	0	581	298	0.585586	547	269	0.85363	499	262	0.746478
290	656	473	0.925892	628	443	0.731982	620	415	0.585586	614	383	0.292793	608	354	0.462946	597	326	0.292793	580	297	0.207036	548	267	0.327352	501	259	0.52784
291	656	483	1.46396	624	444	0.603608	615	411	0.937394	609	381	0.788369	601	352	1.06578	591	321	1.14339	577	291	0.982057	546	266	0.327352	499	257	0.414072
292	653	489	0.982057	624	444	0	615	411	0	606	381	0.439189	600	350	0.327352	591	321	0	575	291	0.292793	542	263	0.731982	499	257	0
293	653	491	0.292793	628	439	0.937394	615	411	0	610	381	0.585586	601	353	0.462946	591	321	0	573	296	0.788369	542	263	0	497	258	0.327352
294	655	489	0.414072	634	438	0.890495	623	409	1.20722	611	382	0.207036	601	353	0	594	325	0.731982	572	295	0.207036	538	267	0.828143	496	259	0.207036
295	655	482	1.02477	633	435	0.462946	623	410	0.146396	614	382	0.439189	605	354	0.603608	594	325	0	572	295	0	538	267	0	496	259	0
296	655	482	0	639	432	0.982057	629	404	1.24221	617	377	0.85363	605	348	0.878378	592	323	0.414072	572	292	0.439189	537	267	0.146396	494	262	0.52784
297	656	485	0.462946	639	432	0	628	405	0.207036	617	377	0	608	349	0.462946	592	323	0	572	292	0	537	267	0	492	262	0.292793
298	656	480	0.731982	644	424	1.3811	632	401	0.828143	620	369	1.25081	608	343	0.878378	594	320	0.52784	571	291	0.207036	535	267	0.292793	490	262	0.292793
299	656	481	0.146396	643	428	0.603608	632	401	0	620	373	0.585586	609	349	0.890495	595	323	0.462946	572	296	0.746478	534	269	0.327352	489	266	0.603608
300	647	485	1.44184	646	429	0.462946	636	404	0.731982	623	373	0.439189	613	350	0.603608	600	325	0.788369	572	296	0	535	273	0.603608	489	269	0.439189
301	620	485	3.9527	643	437	1.25081	638	410	0.925892	628	376	0.85363	619	350	0.878378	603	325	0.439189	572	296	0	535	273	0	492	268	0.462946
302	611	483	1.34971	643	437	0	641	409	0.462946	628	376	0	623	350	0.585586	605	325	0.292793	578	296	0.878378	539	273	0.585586	494	269	0.327352
303	620	487	1.44184	642	438	0.207036	639	411	0.414072	629	380	0.603608	619	356	1.05568	609	329	0.828143	582	300	0.828143	546	276	1.11492	499	271	0.788369
304	629	492	1.50724	637	443	1.03518	636	415	0.731982	624	386	1.14339	619	362	0.878378	610	335	0.890495	585	304	0.731982	548	277	0.327352	502	271	0.439189
305	639	494	1.49296	633	452	1.44184	630	425	1.70726	628	392	1.05568	622	362	0.439189	609	331	0.603608	585	304	0	548	277	0	502	271	0
306	653	481	2.7969	633	452	0	630	425	0	628	394	0.292793	624	364	0.414072	611	335	0.654705	590	305	0.746478	553	277	0.731982	506	271	0.585586
307	653	481	0	630	448	0.731982	630	425	0	629	396	0.327352	624	364	0	611	335	0	590	305	0	553	277	0	506	271	0
308	653	483	0.292793	629	451	0.462946	630	425	0	629	396	0	622	363	0.327352	611	335	0	590	305	0	553	277	0	506	271	0
309	651	485	0.414072	629	451	0	630	425	0	628	392	0.603608	622	362	0.146396	610	331	0.603608	590	301	0.585586	553	277	0	505	269	0.327352
310	655	485	0.585586	629	451	0	630	425	0	628	392	0	622	362	0	610	331	0	590	301	0	552	276	0.207036	505	269	0
311	653	487	0.414072	629	451	0	630	425	0	628	392	0	622	362	0	610	331	0	590	301	0	552	276	0	505	272	0.439189
312	655	489	0.414072	629	451	0	630	425	0	628	392	0	622	362	0	610	331	0	590	304	0.439189	551	278	0.327352	505	272	0
313	655	490	0.146396	629	451	0	630	425	0	628	392	0	622	362	0	610	331	0	590	304	0	551	278	0	505	274	0.292793
314	655	490	0	629	451	0	630	425	0	628	392	0	622	362	0	610	331	0	590	304	0	551	278	0	505	274	0
315	655	490	0	629	451	0	630	425	0	628	392	0	622	362	0	610	331	0	590	304	0	551	278	0	505	274	0
316	655	490	0	629	451	0	630	425	0	628	392	0	622	362	0	610	331	0	590	304	0	551	278	0	505	274	0
317	658	492	0.52784	642	447	1.99121	637	423	1.06578	628	392	0	622	362	0	610	331	0	585	302	0.788369	548	278	0.439189	502	269	0.85363
318	661	494	0.52784	646	444	0.731982	638	421	0.327352	630	390	0.414072	622	362	0	610	331	0	584	302	0.146396	544	276	0.654705	500	269	0.292793
319	661	494	0	651	444	0.731982	638	421	0	630	390	0	622	362	0	610	331	0	584	302	0	544	276	0	497	271	0.52784
320	661	490	0.585586	641	449	1.63676	637	424	0.462946	630	392	0.292793	623	366	0.603608	610	335	0.585586	586	306	0.654705	549	278	0.788369	500	272	0.462946
321	660	487	0.462946	641	449	0	637	424	0	630	395	0.439189	623	366	0	611	338	0.462946	587	307	0.207036	549	281	0.439189	501	274	0.327352
322	660	487	0	641	449	0	637	424	0	630	395	0	624	367	0.207036	611	338	0	587	307	0	552	282	0.462946	501	274	0
323	661	481	0.890495	642	448	0.207036	638	426	0.327352	634	397	0.654705	625	371	0.603608	611	338	0	587	307	0	552	283	0.146396	504	274	0.439189
324	661	482	0.146396	642	448	0	638	426	0	634	397	0	625	371	0	611	338	0	587	309	0.292793	552	283	0	504	274	0
325	661	500	2.63514	643	456	1.18029	639	432	0.890495	634	397	0	628	369	0.52784	611	338	0	590	310	0.462946	552	283	0	504	274	0
326	660	509	1.32568	646	456	0.439189	639	432	0	634	397	0	625	366	0.621107	611	338	0	590	310	0	552	283	0	504	271	0.439189
327	658	505	0.654705	652	452	1.05568	643	424	1.30941	634	391	0.878378	623	362	0.654705	609	335	0.52784	587	309	0.462946	547	282	0.746478	502	271	0.292793
328	657	499	0.890495	663	442	2.17634	660	415	2.81599	642	382	1.76285	629	358	1.05568	611	330	0.788369	586	305	0.603608	547	281	0.146396	501	273	0.327352
329	651	500	0.890495	670	445	1.11492	666	416	0.890495	652	385	1.52842	638	357	1.32568	617	331	0.890495	591	306	0.746478	549	282	0.327352	504	277	0.731982
330	651	500	0	674	440	0.937394	671	411	1.03518	657	377	1.3811	641	352	0.85363	620	326	0.85363	591	304	0.292793	552	282	0.439189	504	277	0
331	660	509	1.86332	671	451	1.66918	668	415	0.731982	653	382	0.937394	641	358	0.878378	624	333	1.18029	594	306	0.52784	556	287	0.937394	510	278	0.890495
332	665	511	0.788369	671	448	0.439189	670	415	0.292793	653	386	0.585586	641	364	0.878378	627	344	1.66918	600	316	1.70726	566	292	1.63676	521	278	1.61036
333	661	518	1.18029	661	461	2.40108	660	430	2.6392	655	401	2.21538	648	377	2.16152	633	343	0.890495	608	311	1.3811	567	290	0.327352	521	281	0.439189
334	643	521	2.67148	658	475	2.09608	667	448	2.82738	667	410	2.19595	658	372	1.63676	637	340	0.731982	610	315	0.654705	575	292	1.20722	528	281	1.02477
335	637	528	1.34971	661	482	1.11492	670	451	0.621107	667	414	0.585586	653	377	1.03518	637	344	0.585586	606	319	0.828143	570	295	0.85363	529	282	0.207036
336	634	532	0.731982	665	480	0.654705	670	451	0	667	414	0	653	377	0	636	342	0.327352	606	319	0	570	295	0	529	282	0
337	619	534	2.21538	661	486	1.05568	670	452	0.146396	667	414	0	653	377	0	637	348	0.890495	609	323	0.731982	573	298	0.621107	532	288	0.982057
338	624	543	1.50724	661	482	0.585586	670	452	0	667	413	0.146396	658	380	0.85363	643	354	1.24221	620	331	1.99121	590	311	3.13302	552	296	3.15347
339	625	543	0.146396	661	486	0.585586	668	456	0.654705	665	423	1.49296	657	395	2.20082	647	371	2.5567	633	348	3.13302	606	319	2.61882	563	296	1.61036
340	622	547	0.731982	647	496	2.5187	655	470	2.7969	658	437	2.29147	661	413	2.69942	660	383	2.59002	642	347	1.32568	610	316	0.731982	568	296	0.731982
341	620	544	0.52784	637	500	1.57674	649	478	1.46396	658	454	2.48874	662	423	1.47127	660	387	0.585586	642	348	0.146396	610	316	0	568	296	0
342	617	544	0.439189	634	506	0.982057	651	487	1.34971	662	458	0.828143	667	423	0.731982	658	387	0.292793	642	348	0	611	316	0.146396	572	296	0.585586
343	613	546	0.654705	634	510	0.585586	651	487	0	665	458	0.439189	667	421	0.292793	658	387	0	642	348	0	611	316	0	572	296	0
344	604	554	1.76285	637	510	0.439189	657	483	1.05568	667	451	1.06578	668	418	0.462946	658	385	0.292793	642	348	0	611	315	0.146396	572	296	0
345	597	557	1.11492	637	510	0	656	487	0.603608	666	452	0.207036	665	416	0.52784	658	381	0.585586	642	347	0.146396	610	314	0.207036	572	293	0.439189
346	584	553	1.99121	633	513	0.731982	656	487	0	666	452	0	663	416	0.292793	658	381	0	642	350	0.439189	610	314	0	576	291	0.654705
347	578	549	1.05568	632	514	0.207036	651	489	0.788369	665	454	0.327352	665	419	0.52784	657	382	0.207036	642	350	0	611	320	0.890495	576	295	0.585586
348	582	559	1.57674	636	516	0.654705	653	491	0.414072	665	457	0.439189	665	424	0.731982	658	397	2.20082	646	368	2.69942	620	337	2.81599	589	309	2.7969
349	589	565	1.34971	630	521	1.14339	648	496	1.03518	656	467	1.96956	658	439	2.42329	657	414	2.49304	648	380	1.78099	632	342	1.90315	597	310	1.18029
350	585	572	1.18029	615	527	2.36511	633	501	2.31473	649	475	1.55622	656	452	1.92554	665	421	1.55622	653	382	0.788369	634	339	0.52784	603	309	0.890495
351	576	575	1.38884	606	528	1.32568	628	510	1.50724	649	481	0.878378	658	452	0.292793	665	419	0.292793	656	382	0.439189	638	339	0.585586	603	311	0.292793
352	576	575	0	606	532	0.585586	628	510	0	649	481	0	662	453	0.603608	666	418	0.207036	660	380	0.654705	638	343	0.585586	603	312	0.146396
353	576	575	0	606	532	0	628	510	0	649	481	0	662	453	0	666	418	0	658	381	0.327352	638	343	0	603	312	0
354	577	575	0.146396	606	532	0	630	510	0.292793	651	483	0.414072	663	454	0.207036	666	418	0	658	381	0	638	343	0	603	312	0
355	577	575	0	609	534	0.52784	630	510	0	651	483	0	663	454	0	666	418	0	658	381	0	638	343	0	603	312	0
356	571	576	0.890495	609	534	0	630	510	0	651	483	0	663	454	0	666	414	0.585586	658	381	0	638	343	0	603	312	0
357	573	575	0.327352	609	534	0	630	510	0	651	483	0	663	454	0	666	419	0.731982	658	381	0	638	343	0	605	315	0.52784
358	594	567	3.28985	604	530	0.937394	620	510	1.46396	639	487	1.85178	655	458	1.30941	662	428	1.44184	658	388	1.02477	643	347	0.937394	610	314	0.746478
359	605	561	1.83434	604	527	0.439189	615	509	0.746478	636	485	0.52784	649	458	0.878378	656	428	0.878378	657	390	0.327352	643	347	0	614	311	0.731982
360	601	558	0.731982	596	515	2.11136	610	500	1.50724	624	476	2.19595	641	452	1.46396	651	416	1.90315	655	380	1.49296	644	337	1.47127	618	300	1.71353
361	595	557	0.890495	596	510	0.731982	606	489	1.71353	622	466	1.49296	636	439	2.03907	648	406	1.52842	651	371	1.44184	641	328	1.38884	617	290	1.47127
362	585	570	2.40108	590	513	0.982057	600	491	0.925892	611	466	1.61036	628	440	1.18029	638	409	1.52842	644	372	1.03518	639	326	0.414072	617	287	0.439189
363	580	576	1.14339	589	521	1.18029	597	496	0.85363	611	473	1.02477	624	445	0.937394	636	418	1.34971	641	380	1.25081	639	334	1.17117	618	293	0.890495
364	581	577	0.207036	587	530	1.34971	594	504	1.25081	611	485	1.75676	624	457	1.75676	639	426	1.25081	641	388	1.17117	638	347	1.90878	619	307	2.05477
365	585	580	0.731982	587	530	0	594	505	0.146396	608	480	0.85363	627	457	0.439189	639	425	0.146396	642	387	0.207036	639	342	0.746478	619	302	0.731982
366	584	585	0.746478	591	533	0.731982	596	509	0.654705	613	481	0.746478	627	456	0.146396	639	423	0.292793	646	382	0.937394	639	342	0	619	302	0
367	578	591	1.24221	591	534	0.146396	600	511	0.654705	613	481	0	628	457	0.207036	639	421	0.292793	647	385	0.462946	642	342	0.439189	619	304	0.292793
368	575	594	0.621107	586	537	0.85363	595	514	0.85363	613	483	0.292793	629	453	0.603608	642	424	0.621107	648	388	0.462946	642	342	0	619	304	0
369	573	596	0.414072	586	537	0	595	514	0	613	483	0	633	453	0.585586	643	421	0.462946	647	388	0.146396	642	340	0.292793	619	304	0
370	567	599	0.982057	585	540	0.462946	595	514	0	615	483	0.292793	629	453	0.585586	643	421	0	647	388	0	642	340	0	619	304	0
371	563	603	0.828143	585	540	0	595	514	0	615	483	0	629	453	0	643	421	0	647	388	0	642	340	0	619	304	0
372	563	605	0.292793	586	543	0.462946	596	514	0.146396	614	486	0.462946	629	453	0	641	426	0.788369	647	388	0	642	344	0.585586	620	307	0.462946
373	562	605	0.146396	582	543	0.585586	596	514	0	614	486	0	632	461	1.25081	642	432	0.890495	647	397	1.31757	639	348	0.731982	619	312	0.746478
374	563	606	0.207036	582	543	0	596	519	0.731982	615	490	0.603608	632	461	0	643	433	0.207036	647	397	0	639	352	0.585586	620	315	0.462946
375	563	606	0	582	543	0	596	519	0	615	490	0	632	461	0	643	433	0	647	397	0	643	356	0.828143	619	316	0.207036
376	563	606	0	582	543	0	596	519	0	614	489	0.207036	632	461	0	643	435	0.292793	647	397	0	643	356	0	619	316	0
377	563	606	0	582	543	0	596	519	0	614	489	0	632	464	0.439189	643	435	0	648	402	0.746478	643	356	0	619	316	0
378	563	608	0.292793	582	543	0	596	519	0	614	491	0.292793	632	464	0	643	435	0	648	402	0	643	358	0.292793	620	319	0.462946
379	561	606	0.414072	582	543	0	595	521	0.327352	614	491	0	632	464	0	642	437	0.327352	648	402	0	643	358	0	620	319	0
380	562	609	0.462946	582	543	0	595	521	0	614	491	0	632	464	0	642	437	0	648	402	0	643	359	0.146396	620	321	0.292793
381	562	609	0	582	543	0	595	521	0	614	491	0	632	464	0	643	438	0.207036	648	402	0	643	359	0	620	321	0
382	562	609	0	582	543	0	595	521	0	614	491	0	632	464	0	643	438	0	648	402	0	643	359	0	620	321	0
383	562	609	0	581	548	0.746478	595	521	0	615	494	0.462946	632	464	0	643	438	0	648	405	0.439189	643	359	0	620	321	0
384	562	609	0	581	548	0	595	521	0	615	494	0	632	467	0.439189	643	438	0	648	405	0	643	359	0	622	321	0.292793
385	562	609	0	581	548	0	595	521	0	615	494	0	632	467	0	643	438	0	648	405	0	643	362	0.439189	622	321	0
386	562	609	0	581	548	0	596	523	0.327352	617	492	0.414072	632	464	0.439189	643	438	0	648	405	0	643	362	0	622	321	0
387	562	609	0	581	548	0	596	523	0	617	492	0	632	464	0	643	438	0	648	405	0	643	362	0	622	321	0
388	562	609	0	581	548	0	596	523	0	617	492	0	632	464	0	643	438	0	648	405	0	643	362	0	622	324	0.439189
389	558	609	0.585586	581	548	0	596	523	0	617	492	0	632	464	0	643	438	0	648	405	0	643	362	0	622	324	0
390	562	610	0.603608	581	548	0	596	523	0	617	492	0	632	467	0.439189	643	438	0	648	405	0	643	362	0	622	324	0
391	562	610	0	581	548	0	596	523	0	617	492	0	632	467	0	643	438	0	648	405	0	643	362	0	622	324	0
392	562	610	0	581	548	0	596	523	0	617	492	0	632	467	0	643	438	0	648	405	0	643	362	0	622	324	0
393	562	605	0.731982	581	548	0	596	523	0	617	495	0.439189	632	467	0	644	440	0.327352	648	405	0	643	362	0	622	324	0
394	566	587	2.69942	577	542	1.05568	596	523	0	615	499	0.654705	633	473	0.890495	646	449	1.34971	652	415	1.57674	646	371	1.38884	625	328	0.731982
395	577	568	3.21406	584	528	2.29147	596	518	0.731982	615	499	0	633	475	0.292793	646	451	0.292793	652	419	0.585586	652	373	0.925892	629	330	0.654705
396	590	551	3.13302	592	519	1.76285	606	510	1.87479	618	497	0.52784	633	478	0.439189	643	454	0.621107	652	419	0	649	377	0.731982	629	330	0
397	592	553	0.414072	596	518	0.603608	610	510	0.585586	618	497	0	632	480	0.327352	641	454	0.292793	649	420	0.462946	649	377	0	629	330	0
398	595	554	0.462946	601	516	0.788369	613	510	0.439189	619	495	0.327352	634	480	0.292793	641	454	0	649	420	0	649	377	0	629	330	0
399	595	556	0.292793	601	519	0.439189	610	509	0.462946	622	499	0.731982	632	480	0.292793	641	454	0	649	420	0	649	377	0	630	331	0.207036
400	599	547	1.44184	604	516	0.621107	615	509	0.731982	622	499	0	633	481	0.207036	641	456	0.292793	649	420	0	649	377	0	630	331	0
401	605	548	0.890495	605	518	0.327352	615	510	0.146396	622	499	0	632	482	0.207036	639	459	0.52784	647	425	0.788369	647	380	0.52784	630	331	0
402	605	552	0.585586	609	519	0.603608	615	513	0.439189	622	499	0	633	483	0.207036	639	462	0.439189	647	425	0	647	380	0	628	335	0.654705
403	599	563	1.83434	609	521	0.292793	615	511	0.292793	622	499	0	632	483	0.146396	638	461	0.207036	646	425	0.146396	647	380	0	628	335	0
404	595	570	1.18029	605	527	1.05568	613	513	0.414072	622	499	0	630	482	0.327352	638	459	0.292793	646	425	0	643	380	0.585586	625	335	0.439189
405	590	572	0.788369	603	527	0.292793	613	514	0.146396	622	499	0	630	482	0	638	459	0	646	425	0	643	380	0	625	335	0
406	587	576	0.731982	604	527	0.146396	613	511	0.439189	622	499	0	629	481	0.207036	638	456	0.439189	646	423	0.292793	643	376	0.585586	625	333	0.292793
407	589	573	0.52784	604	529	0.292793	610	514	0.621107	620	500	0.327352	625	481	0.585586	637	457	0.207036	644	423	0.292793	643	376	0	625	333	0
408	590	573	0.146396	601	532	0.621107	608	520	0.925892	619	500	0.146396	627	485	0.654705	638	459	0.327352	644	423	0	644	378	0.327352	625	337	0.585586
409	590	572	0.146396	601	532	0	610	518	0.414072	617	501	0.327352	627	485	0	638	456	0.439189	647	423	0.439189	644	381	0.439189	625	337	0
410	594	571	0.603608	604	533	0.462946	610	520	0.292793	619	504	0.52784	627	486	0.146396	641	462	0.982057	647	428	0.731982	644	381	0	625	337	0
411	597	561	1.52842	605	529	0.603608	613	520	0.439189	619	504	0	629	486	0.292793	641	464	0.292793	647	428	0	644	381	0	627	337	0.292793
412				605	525	0.585586	617	516	0.828143	619	504	0	629	489	0.439189	641	466	0.292793	647	432	0.585586	646	383	0.414072	627	337	0
413				608	525	0.439189	617	516	0	623	504	0.585586	633	491	0.654705	642	468	0.327352	647	432	0	646	383	0	627	337	0
414				611	530	1.8992	618	520	0.603608	625	509	0.788369	630	494	0.621107	639	467	0.462946	647	432	0	643	386	0.621107	627	337	0
415				614	534	0.323	619	521	0.207036	623	509	0.292793	628	496	0.414072	638	467	0.146396	647	432	0	643	386	0	627	338	0.146396
416				616	539	0.347	619	528	1.02477	622	511	0.327352	628	495	0.146396	638	470	0.439189	644	433	0.462946	644	386	0.146396	627	338	0
417				616	537	0.129	623	529	0.603608	625	511	0.439189	628	495	0	638	467	0.439189	644	433	0	644	386	0	627	338	0
418				615	543	0.392	620	529	0.439189	618	510	1.03518	628	495	0	638	464	0.439189	644	429	0.585586	643	381	0.746478	623	337	0.603608
419				615	543	0	618	530	0.327352	622	511	0.603608	628	495	0	638	467	0.439189	644	429	0	643	385	0.585586	623	337	0
420				613	541	0.182	617	530	0.146396	622	513	0.292793	628	495	0	641	467	0.439189	644	429	0	644	385	0.146396	623	340	0.439189
421				611	544	0.233	614	530	0.439189	622	513	0	628	495	0	642	470	0.462946	644	429	0	644	385	0	627	343	0.731982
422				611	544	0	613	535	0.746478	619	516	0.621107	628	499	0.585586	642	472	0.292793	646	432	0.52784	649	387	0.788369	627	343	0
423				610	544	0.065	617	534	0.603608	619	516	0	628	499	0	642	472	0	648	434	0.414072	649	387	0	627	344	0.146396
424				610	544	0	617	534	0	619	516	0	628	499	0	642	472	0	648	434	0	649	387	0	627	344	0
425				610	544	0	617	534	0	619	516	0	628	499	0	642	472	0	648	434	0	649	387	0	627	344	0
426				610	540	0.258	617	533	0.146396	619	516	0	628	500	0.146396	641	476	0.603608	647	437	0.462946	648	390	0.462946	627	345	0.146396
427				610	540	0	617	533	0	619	516	0	625	500	0.439189	641	476	0	647	440	0.439189	648	390	0	627	345	0
428				608	539	0.144	617	533	0	619	516	0	627	502	0.414072	636	476	0.731982	647	440	0	647	394	0.603608	627	345	0
429				609	544	0.329	615	533	0.292793	619	523	1.02477	624	502	0.439189	636	480	0.585586	647	442	0.292793	647	394	0	625	345	0.292793
430				611	546	0.182	615	533	0	619	523	0	625	504	0.327352	636	478	0.292793	647	442	0	643	397	0.731982	625	347	0.292793
431				613	549	0.233	615	533	0	619	523	0	627	505	0.327352	638	478	0.292793	647	442	0	643	397	0	625	347	0
432				614	550	0.091	615	539	0.878378	619	523	0	627	505	0	638	478	0	647	442	0	644	395	0.327352	625	347	0
433				613	550	0.065	614	537	0.327352	619	523	0	627	508	0.439189	638	478	0	647	442	0	644	395	0	625	347	0
434				609	549	0.266	614	537	0	617	524	0.327352	625	509	0.327352	636	480	0.414072	643	442	0.585586	644	395	0	625	347	0
435				612	549	0.194	614	537	0	617	524	0	624	509	0.146396	636	480	0	643	442	0	644	395	0	625	347	0
436				610	553	0.288	614	537	0	617	524	0	623	508	0.207036	636	480	0	643	442	0	644	395	0	625	347	0
437				610	553	0	611	543	0.982057	617	524	0	625	509	0.327352	637	480	0.146396	643	442	0	644	395	0	624	349	0.327352
438				609	555	0.144	617	540	0.982057	617	524	0	628	509	0.439189	637	480	0	643	442	0	644	395	0	624	349	0
439	581	589		609	554		611	542	0.925892	617	524	0	632	510	0.603608	638	478	0.327352	647	442	0.585586	648	396	0.603608	625	349	0.146396
440	577	589	0.585586	610	556	0.327352	617	540	0.925892	623	523	0.890495	630	508	0.414072	641	478	0.439189	647	442	0	648	396	0	625	349	0
441	572	584	1.03518	606	553	0.731982	619	539	0.327352	628	523	0.731982	633	504	0.731982	641	478	0	647	442	0	648	394	0.292793	625	347	0.292793
442	565	580	1.18029	609	553	0.439189	619	535	0.585586	628	515	1.17117	636	499	0.85363	643	473	0.788369	651	439	0.731982	648	394	0	627	345	0.414072
443	557	577	1.25081	603	552	0.890495	615	537	0.654705	622	516	0.890495	633	499	0.439189	643	473	0	649	435	0.654705	648	392	0.292793	624	344	0.462946
444	562	581	0.937394	603	552	0	617	539	0.414072	622	516	0	630	501	0.52784	642	473	0.146396	651	437	0.414072	651	391	0.462946	627	345	0.462946
445	562	581	0	601	553	0.327352	613	539	0.585586	620	520	0.654705	634	505	0.828143	644	476	0.52784	651	438	0.146396	651	392	0.146396	628	349	0.603608
446	562	581	0	601	553	0	610	539	0.439189	620	520	0	632	502	0.52784	643	476	0.146396	651	438	0	652	394	0.327352	628	348	0.146396
447	562	581	0	601	553	0	613	540	0.462946	620	520	0	633	504	0.327352	643	476	0	651	438	0	652	394	0	628	348	0
448	563	582	0.207036	600	557	0.603608	613	540	0	620	525	0.731982	634	509	0.746478	643	476	0	651	438	0	652	394	0	628	349	0.146396
449	561	582	0.292793	597	556	0.462946	610	542	0.52784	620	525	0	632	506	0.52784	643	478	0.292793	653	440	0.414072	652	397	0.439189	628	352	0.439189
450	561	584	0.292793	597	556	0	610	543	0.146396	620	525	0	634	509	0.52784	647	480	0.654705	653	440	0	652	397	0	628	352	0
451	559	584	0.292793	596	557	0.207036	608	543	0.292793	620	529	0.585586	633	508	0.207036	647	480	0	657	443	0.731982	653	399	0.327352	628	354	0.292793
452	559	584	0	596	557	0	606	546	0.52784	620	529	0	633	508	0	647	480	0	653	443	0.585586	653	399	0	628	354	0
453	559	584	0	596	557	0	606	546	0	620	529	0	633	508	0	647	480	0	653	443	0	653	399	0	628	354	0
454	559	584	0	592	558	0.603608	606	546	0	620	529	0	633	508	0	646	480	0.146396	653	443	0	653	399	0	628	354	0
455	559	584	0	592	558	0	606	546	0	620	529	0	633	508	0	647	481	0.207036	653	443	0	653	399	0	630	357	0.52784
456	559	584	0	592	558	0	606	546	0	620	529	0	633	508	0	647	481	0	656	443	0.439189	653	399	0	630	357	0
457	559	584	0	592	558	0	606	546	0	618	529	0.292793	633	508	0	647	481	0	656	443	0	653	399	0	630	357	0
458	559	584	0	592	558	0	606	546	0	619	529	0.146396	633	508	0	647	481	0	656	443	0	653	399	0	630	357	0
459	559	584	0	592	558	0	606	546	0	619	529	0	633	510	0.292793	647	481	0	656	443	0	653	399	0	630	357	0
460	559	584	0	592	558	0	605	546	0.146396	619	529	0	633	510	0	647	481	0	656	443	0	653	399	0	630	357	0
461	559	584	0	592	558	0	605	546	0	619	529	0	633	510	0	647	481	0	656	443	0	653	399	0	630	357	0
462	559	584	0	592	558	0	605	546	0	619	529	0	633	510	0	647	481	0	656	443	0	653	399	0	630	358	0.146396
463	559	584	0	592	558	0	605	546	0	619	529	0	633	510	0	647	481	0	656	443	0	655	399	0.292793	630	358	0
464	558	584	0.146396	592	558	0	605	546	0	619	529	0	633	510	0	647	481	0	656	443	0	655	399	0	630	358	0
465	558	584	0	592	558	0	605	546	0	619	529	0	633	510	0	647	481	0	656	443	0	655	399	0	630	358	0
466	558	584	0	592	558	0	605	546	0	619	529	0	633	510	0	647	481	0	656	443	0	655	399	0	630	358	0
467	558	584	0	592	558	0	605	546	0	619	529	0	633	510	0	647	481	0	656	443	0	655	399	0	630	358	0
468	558	584	0	592	558	0	605	546	0	619	529	0	633	510	0	647	481	0	656	443	0	655	399	0	630	358	0
469	558	584	0	592	558	0	605	546	0	619	529	0	633	510	0	647	481	0	656	443	0	655	399	0	630	358	0
470	565	582	1.06578	592	558	0	605	546	0	619	529	0	633	510	0	647	481	0	656	444	0.146396	655	399	0	630	358	0
471	576	578	1.71353	597	553	1.03518	605	540	0.878378	618	528	0.207036	628	506	0.937394	643	481	0.585586	656	444	0	652	400	0.462946	628	357	0.327352
472	589	577	1.90878	603	547	1.24221	609	539	0.603608	618	525	0.439189	627	508	0.327352	638	482	0.746478	649	445	1.03518	648	400	0.585586	628	354	0.439189
473				605	546	0.327352	609	535	0.585586	617	525	0.146396	623	506	0.654705	634	483	0.603608	649	445	0	647	400	0.146396	628	354	0
474				606	550	0.865	609	535	0	614	524	0.462946	620	508	0.52784	636	483	0.292793	646	445	0.439189	647	400	0	625	354	0.439189
475				607	549	0.091	609	535	0	614	524	0	619	506	0.327352	630	483	0.878378	642	445	0.585586	643	401	0.603608	625	354	0
476				607	550	0.065	609	535	0	614	524	0	619	506	0	629	483	0.146396	641	447	0.327352	643	401	0	625	354	0
477				615	554	0.577	614	540	1.03518	618	525	0.603608	620	508	0.327352	634	485	0.788369	641	447	0	643	401	0	625	354	0
478				617	563	0.595	617	540	0.439189	623	532	1.25935	625	510	0.788369	633	485	0.146396	641	447	0	643	401	0	625	354	0
479				618	563	0.065	619	543	0.52784	627	529	0.731982	632	511	1.03518	637	485	0.585586	643	447	0.292793	643	401	0	625	354	0
480				614	566	0.323	618	552	1.32568	632	529	0.731982	637	505	1.14339	643	481	1.05568	643	447	0	643	401	0	625	354	0
481				611	566	0.194	618	552	0	634	529	0.292793	646	500	1.50724	655	472	2.19595	657	440	2.29147	656	395	2.09608	634	349	1.50724
482				611	565	0.065	617	549	0.462946	634	529	0	648	496	0.654705	662	468	1.18029	668	429	2.27739	662	387	1.46396	644	344	1.63676
483				611	562	0.194	618	547	0.327352	634	525	0.585586	653	492	0.937394	661	466	0.327352	668	434	0.731982	668	391	1.05568	644	348	0.585586
484				609	558	0.288	618	548	0.146396	632	523	0.414072	649	496	0.828143	661	472	0.878378	668	440	0.878378	668	394	0.439189	644	352	0.585586
485				610	550	0.52	619	539	1.32568	627	525	0.788369	641	502	1.46396	655	477	1.14339	666	443	0.52784	666	397	0.52784	641	356	0.731982
486				611	547	0.204	620	535	0.603608	625	523	0.414072	637	504	0.654705	649	478	0.890495	660	444	0.890495	663	399	0.52784	641	356	0
487				611	548	0.065	619	535	0.146396	625	524	0.146396	629	499	1.3811	643	481	0.982057	655	444	0.731982	660	399	0.439189	638	356	0.439189
488				613	548	0.129	619	535	0	623	523	0.327352	632	505	0.982057	643	478	0.439189	655	445	0.146396	658	397	0.414072	637	354	0.327352
489				615	548	0.129				624	521	0.327352	632	505	0	644	480	0.327352	655	442	0.439189	657	395	0.327352	637	350	0.585586
490				615	548	0				624	521	0	632	505	0	648	480	0.585586	656	442	0.146396	657	395	0	637	350	0
491				615	548	0				624	525	0.585586	632	505	0	648	480	0	658	443	0.327352	660	397	0.52784	637	353	0.439189
492				615	548	0				623	525	0.146396	636	504	0.603608	648	480	0	660	444	0.327352	660	397	0	637	353	0
493				615	548	0				623	525	0	633	508	0.731982	647	480	0.146396	660	444	0	660	397	0	637	353	0
494				615	548	0				623	525	0	633	508	0	647	480	0	660	444	0	660	397	0	637	353	0
495				615	548	0				623	525	0	633	508	0	647	480	0	660	444	0	660	399	0.292793	637	353	0
496				615	548	0				623	525	0	633	508	0	648	482	0.327352	660	444	0	660	399	0	637	353	0
497				615	548	0				623	525	0	633	508	0	648	482	0	660	444	0	660	399	0	638	357	0.603608
498				612	549	0.204				623	525	0	632	510	0.327352	648	485	0.439189	660	444	0	663	402	0.621107	638	357	0
499				612	549	0				625	530	0.788369	632	510	0	648	485	0	660	447	0.439189	663	402	0	638	357	0
500				612	549	0				625	530	0	634	511	0.327352	648	485	0	660	447	0	663	402	0	638	357	0
501				612	549	0				625	530	0	634	511	0	648	485	0	660	447	0	663	402	0	639	359	0.327352
502				612	549	0				624	530	0.146396	634	513	0.292793	648	487	0.292793	660	445	0.292793	663	402	0	639	359	0
503				612	549	0				624	530	0	634	513	0	651	487	0.439189	661	447	0.327352	663	402	0	639	359	0
504				612	549	0				624	530	0	634	513	0	651	487	0	661	447	0	663	402	0	639	359	0
505				612	549	0				623	528	0.327352	634	513	0	651	487	0	661	448	0.146396	663	402	0	639	359	0
506				612	549	0				623	528	0	634	513	0	651	487	0	661	448	0	663	402	0	639	359	0
507				612	548	0.065				623	528	0	634	513	0	651	487	0	661	448	0	663	402	0	639	359	0
508				610	549	0.144				623	528	0	634	513	0	647	486	0.603608	661	448	0	662	406	0.603608	639	359	0
509	577	578		602	553	0.577				620	532	0.731982	634	513	0	647	489	0.439189	661	452	0.585586	661	406	0.146396	639	359	0
510	571	577	0.890495	596	555	0.408				620	532	0	634	513	0	647	489	0	661	452	0	661	406	0	639	359	0
511	567	570	1.18029	593	552	0.274	604	546		620	529	0.439189	636	513	0.292793	647	489	0	658	451	0.462946	661	406	0	639	359	0
512	561	571	0.890495	589	546	1.14339	601	537	1.38884	620	521	1.17117	633	506	1.11492	646	486	0.462946	658	451	0	661	405	0.146396	639	362	0.439189
513	556	572	0.746478	586	551	0.85363	595	539	0.925892	617	523	0.52784	632	509	0.462946	642	487	0.603608	658	452	0.146396	661	405	0	639	363	0.146396
514	557	563	1.32568	586	551	0	597	542	0.52784	614	528	0.85363	629	513	0.731982	643	487	0.146396	658	452	0	661	407	0.292793	639	363	0
515	548	539	3.75243	573	539	2.59002	589	543	1.18029	608	530	0.925892	630	513	0.146396	646	486	0.462946	658	452	0	661	407	0	639	363	0
516	533	523	3.21072	563	528	2.17634	578	534	2.08068	605	530	0.439189	630	513	0	646	486	0	658	452	0	661	406	0.146396	639	363	0
517	525	514	1.76285	561	520	1.20722	577	532	0.327352	605	530	0	630	511	0.292793	646	486	0	658	452	0	661	406	0	638	364	0.207036
518	520	506	1.3811	558	519	0.462946	580	530	0.52784	605	530	0	630	511	0	644	486	0.292793	658	452	0	660	407	0.207036	638	364	0
519	513	502	1.18029	558	519	0	580	530	0	605	528	0.292793	630	511	0	644	487	0.146396	653	452	0.731982	657	409	0.52784	638	364	0
520	513	506	0.585586	556	523	0.654705	577	530	0.439189	604	533	0.746478	628	514	0.52784	644	487	0	656	454	0.52784	657	409	0	637	368	0.603608
521	511	509	0.52784	556	523	0	577	530	0	604	533	0	628	514	0	644	491	0.585586	656	457	0.439189	657	415	0.878378	637	368	0
522	511	509	0	556	530	1.02477	575	535	0.788369	601	534	0.462946	625	514	0.439189	644	491	0	656	457	0	657	415	0	636	372	0.603608
523	510	509	0.146396	554	528	0.414072	575	535	0	601	534	0	627	518	0.654705	642	494	0.52784	655	457	0.146396	657	415	0	636	372	0
524	510	509	0	554	528	0	575	535	0	601	534	0	627	518	0	642	494	0	655	457	0	657	415	0	636	372	0
525	510	509	0	554	528	0	575	539	0.585586	601	538	0.585586	625	518	0.292793	642	494	0	653	458	0.327352	655	415	0.292793	636	372	0
526	510	510	0.146396	554	529	0.146396	575	539	0	597	537	0.603608	625	518	0	642	494	0	653	458	0	655	415	0	636	375	0.439189
527	514	515	0.937394	549	529	0.731982	566	539	1.31757	591	535	0.925892	618	520	1.06578	639	497	0.621107	653	461	0.439189	655	416	0.146396	634	372	0.52784
528	521	509	1.34971	549	529	0	561	540	0.746478	586	544	1.50724	610	528	1.65629	630	501	1.44184	642	463	1.63676	648	419	1.11492	627	373	1.03518
529	519	490	2.7969	547	529	0.292793	562	543	0.462946	589	546	0.52784	614	529	0.603608	630	501	0	641	467	0.603608	643	423	0.937394	625	377	0.654705
530	515	485	0.937394	543	529	0.585586	562	543	0	589	546	0	613	530	0.207036	625	506	1.03518	637	473	1.05568	646	433	1.52842	638	387	2.40108
531	514	483	0.327352	543	527	0.292793	562	543	0	589	546	0	606	530	1.02477	619	511	1.14339	633	482	1.44184	647	443	1.47127	644	396	1.58352
532	515	483	0.146396	539	518	1.44184	553	535	1.76285	575	540	2.22984	595	533	1.66918	613	515	1.05568	632	489	1.03518	651	447	0.828143	646	397	0.327352
533	515	480	0.439189	538	502	2.34691	544	519	2.68748	559	537	2.38316	580	538	2.31473	606	524	1.66918	632	492	0.439189	647	451	0.828143	643	401	0.731982
534	515	477	0.439189	533	499	0.85363	537	514	1.25935	554	535	0.788369	578	540	0.414072	604	525	0.327352	628	494	0.654705	642	451	0.731982	638	401	0.731982
535	520	466	1.76891	529	494	0.937394	530	516	1.06578	549	535	0.731982	577	542	0.327352	601	527	0.52784	623	494	0.731982	639	451	0.439189	638	400	0.146396
536	528	434	4.82886	525	492	0.654705	530	516	0	549	539	0.585586	575	543	0.327352	601	527	0	617	497	0.982057	633	456	1.14339	637	407	1.03518
537	518	424	2.07036	524	489	0.462946	530	516	0	549	539	0	576	546	0.462946	600	532	0.746478	613	501	0.828143	629	470	2.13156	639	426	2.7969
538	516	426	0.414072	524	489	0	532	513	0.52784	549	533	0.878378	570	543	0.982057	592	532	1.17117	609	509	1.30941	629	478	1.17117	642	429	0.621107
539	509	430	1.18029	527	483	0.982057	530	506	1.06578	547	528	0.788369	561	540	1.38884	582	539	1.787	604	518	1.50724	629	482	0.585586	642	434	0.731982
540	508	432	0.327352	528	470	1.90878	529	490	2.34691	535	519	2.19595	552	539	1.32568	576	544	1.14339	601	524	0.982057	627	486	0.654705	634	439	1.3811
541	514	435	0.982057	528	464	0.878378	523	489	0.890495	529	519	0.878378	548	542	0.731982	575	542	0.327352	599	521	0.52784	623	486	0.585586	634	437	0.292793
542	529	430	2.31473	524	464	0.585586	518	490	0.746478	527	516	0.52784	546	540	0.414072	575	542	0	599	521	0	622	483	0.462946	634	437	0
543	538	404	4.0279	524	462	0.292793	518	490	0	527	516	0	546	540	0	575	542	0	595	521	0.585586	619	486	0.621107	636	440	0.52784
544	533	391	2.03907	525	457	0.746478	519	489	0.207036	529	520	0.654705	548	540	0.292793	575	543	0.146396	594	524	0.462946	614	489	0.85363	634	449	1.34971
545	532	395	0.603608	525	457	0	523	490	0.603608	529	518	0.292793	547	538	0.327352	567	540	1.25081	586	523	1.18029	611	496	1.11492	637	454	0.85363
546	528	396	0.603608	521	459	0.654705	523	490	0	528	511	1.03518	542	533	1.03518	561	540	0.878378	581	528	1.03518	611	502	0.878378	636	458	0.603608
547	519	400	1.44184	524	452	1.11492	524	476	2.05477	528	501	1.46396	534	528	1.3811	553	542	1.20722	580	538	1.47127	611	505	0.439189	634	459	0.327352
548	519	400	0	528	443	1.44184	528	468	1.30941	525	501	0.439189	529	527	0.746478	551	544	0.414072	578	535	0.52784	611	508	0.439189	632	461	0.414072
549	519	399	0.146396	528	443	0	524	466	0.654705	521	499	0.654705	525	527	0.585586	551	544	0	578	535	0	610	509	0.207036	632	462	0.146396
550	521	400	0.327352	528	443	0	524	466	0	520	500	0.207036	525	529	0.292793	551	544	0	578	538	0.439189	610	509	0	629	463	0.462946
551	524	400	0.439189	528	443	0	524	466	0	519	499	0.207036	528	529	0.439189	551	544	0	578	538	0	610	509	0	630	464	0.207036
552	523	397	0.462946	528	443	0	524	466	0	520	501	0.327352	529	529	0.146396	551	544	0	580	539	0.327352	610	509	0	630	464	0
553	523	397	0	528	443	0	524	466	0	520	501	0	529	529	0	551	544	0	580	539	0	610	509	0	630	464	0
554	524	399	0.327352	528	443	0	524	466	0	520	501	0	529	529	0	551	544	0	580	539	0	610	509	0	630	464	0
555	524	399	0	528	443	0	524	466	0	520	501	0	529	529	0	551	544	0	580	539	0	610	509	0	630	464	0
556	524	399	0	528	443	0	524	466	0	520	501	0	529	529	0	551	544	0	580	539	0	610	509	0	630	464	0
557	524	399	0	528	443	0	524	466	0	520	501	0	529	529	0	551	544	0	580	539	0	610	509	0	630	464	0
558	524	399	0	528	443	0	524	466	0	520	501	0	529	529	0	551	544	0	580	539	0	610	509	0	630	464	0
559	524	399	0	528	443	0	524	466	0	520	501	0	529	529	0	551	544	0	580	539	0	611	509	0.146396	630	464	0
560	524	399	0	528	443	0	524	466	0	520	501	0	529	529	0	551	544	0	580	539	0	611	509	0	630	464	0
561	524	399	0	528	443	0	524	466	0	520	501	0	529	529	0	551	544	0	580	539	0	611	509	0	632	464	0.292793
562	524	399	0	525	443	0.439189	524	466	0	520	501	0	529	529	0	551	544	0	580	539	0	611	509	0	632	464	0
563	524	399	0	525	443	0	524	466	0	520	501	0	529	529	0	551	544	0	580	539	0	611	509	0	632	464	0
564	529	405	1.14339	529	443	0.585586	518	463	0.982057	516	496	0.937394	525	529	0.585586	551	544	0	576	535	0.828143	611	509	0	632	464	0
565	552	406	3.3703	527	439	0.654705	514	459	0.828143	510	492	1.05568	524	524	0.746478	548	539	0.85363	576	535	0	611	505	0.585586	632	462	0.292793
566	561	382	3.75243	527	435	0.585586	514	459	0	514	494	0.654705	524	524	0	551	540	0.462946	577	534	0.207036	608	505	0.439189	630	466	0.654705
567	561	378	0.585586	527	435	0	514	459	0	515	495	0.207036	528	523	0.603608	551	540	0	577	533	0.146396	601	508	1.11492	623	472	1.34971
568	558	380	0.52784	527	435	0	516	462	0.52784	515	495	0	528	523	0	544	533	1.44925	567	530	1.52842	595	508	0.878378	628	472	0.731982
569	554	377	0.731982	529	435	0.292793	516	462	0	518	490	0.85363	524	511	1.85178	534	528	1.63676	558	532	1.34971	591	515	1.18029	625	478	0.982057
570	549	377	0.731982	529	435	0	521	458	0.937394	520	482	1.20722	520	504	1.18029	528	532	1.05568	553	537	1.03518	591	520	0.731982	622	480	0.52784
571	549	378	0.146396	538	423	2.19595	529	447	1.99121	520	476	0.878378	511	504	1.31757	529	533	0.207036	557	538	0.603608	590	520	0.146396	620	480	0.292793
572	559	380	1.49296	546	424	1.18029	529	444	0.439189	515	471	1.03518	510	504	0.146396	529	533	0	556	537	0.207036	590	520	0	619	482	0.327352
573	562	377	0.621107	546	424	0	532	443	0.462946	515	471	0	513	505	0.462946	529	529	0.585586	556	537	0	590	520	0	619	482	0
574	563	378	0.207036	549	424	0.439189	532	443	0	515	471	0	513	505	0	529	529	0	556	537	0	590	520	0	622	480	0.52784
575	563	380	0.292793	549	424	0	532	443	0	515	471	0	513	505	0	529	529	0	556	537	0	590	520	0	620	481	0.327352
576	566	380	0.439189	549	424	0	532	443	0	515	471	0	513	505	0	529	529	0	556	537	0	590	520	0	620	481	0
577	566	380	0	549	424	0	532	443	0	515	471	0	513	505	0	529	529	0	556	537	0	590	520	0	620	481	0
578	567	385	0.746478	549	424	0	530	439	0.654705	515	471	0	513	505	0	525	529	0.585586	556	537	0	590	520	0	620	481	0
579	587	387	2.94253	546	419	0.85363	527	435	0.731982	515	471	0	513	502	0.439189	525	529	0	556	537	0	591	518	0.327352	620	481	0
580	591	381	1.05568	546	419	0	527	438	0.439189	515	471	0	513	502	0	529	529	0.585586	557	533	0.603608	587	516	0.654705	618	482	0.327352
581	589	376	0.788369	546	419	0	527	438	0	515	471	0	513	502	0	530	525	0.603608	556	530	0.462946	584	515	0.462946	617	486	0.603608
582	589	375	0.146396	546	419	0	523	439	0.603608	515	471	0	513	502	0	529	519	0.890495	548	527	1.25081	575	516	1.32568	617	490	0.585586
583	585	371	0.828143	546	419	0	523	439	0	516	468	0.462946	516	490	1.81082	521	510	1.76285	537	524	1.66918	575	523	1.02477	617	494	0.585586
584	582	372	0.462946	544	415	0.654705	528	434	1.03518	521	458	1.63676	515	483	1.03518	516	513	0.85363	535	525	0.327352	576	523	0.146396	617	494	0
585	580	375	0.52784	552	415	1.17117	535	428	1.34971	519	447	1.63676	510	480	0.85363	515	509	0.603608	535	525	0	576	523	0	615	492	0.414072
586	589	383	1.76285	554	410	0.788369	535	419	1.31757	515	443	0.828143	508	473	1.06578	516	508	0.207036	540	524	0.746478	577	520	0.462946	615	490	0.292793
587	600	383	1.61036	553	401	1.32568	530	409	1.63676	515	435	1.17117	506	472	0.327352	519	502	0.982057	542	523	0.327352	582	518	0.788369	615	490	0
588	608	372	1.99121	554	400	0.207036	530	410	0.146396	513	439	0.654705	510	476	0.828143	524	502	0.731982	547	521	0.788369	582	518	0	610	490	0.731982
589	609	368	0.603608	554	400	0	530	414	0.585586	513	440	0.146396	510	476	0	520	501	0.603608	539	519	1.20722	570	515	1.81082	604	496	1.24221
590	610	368	0.146396	554	400	0	529	416	0.327352	513	440	0	508	471	0.788369	519	495	0.890495	532	513	1.34971	561	518	1.38884	603	501	0.746478
591	609	369	0.207036	554	400	0	529	416	0	513	440	0	510	466	0.788369	513	492	0.982057	527	514	0.746478	558	523	0.85363	603	504	0.439189
592	600	371	1.34971	561	402	1.06578	538	414	1.34971	520	433	1.44925	508	456	1.49296	508	490	0.788369	524	514	0.439189	561	525	0.52784	603	504	0
593	595	386	2.31473	562	402	0.146396	542	409	0.937394	518	423	1.49296	506	449	1.06578	509	489	0.207036	525	513	0.207036	562	525	0.146396	606	504	0.439189
594	608	385	1.90878	562	396	0.878378	539	399	1.52842	515	420	0.621107	505	449	0.146396	511	483	0.925892	530	510	0.85363	563	521	0.603608	603	502	0.52784
595	627	378	2.9643	568	392	1.05568	540	402	0.462946	518	420	0.439189	505	449	0	515	483	0.585586	528	510	0.292793	559	521	0.585586	591	508	1.96411
596	627	377	0.146396	570	392	0.292793	540	404	0.292793	516	425	0.788369	505	449	0	515	483	0	524	509	0.603608	549	521	1.46396	580	511	1.66918
597	627	377	0	570	400	1.17117	542	409	0.788369	515	428	0.462946	508	454	0.85363	514	481	0.327352	520	504	0.937394	539	525	1.57674	578	519	1.20722
598	627	380	0.439189	570	400	0	544	409	0.292793	523	425	1.25081	511	448	0.982057	513	473	1.18029	514	501	0.982057	539	525	0	580	523	0.654705
599	624	382	0.52784	584	402	2.07036	557	407	1.92554	529	418	1.34971	515	437	1.71353	502	464	2.08068	513	501	0.146396	539	525	0	581	521	0.327352
600	620	400	2.69942	584	406	0.585586	558	402	0.746478	529	410	1.17117	511	432	0.937394	505	463	0.462946	513	501	0	540	524	0.207036	582	520	0.207036
601	639	401	2.78538	587	397	1.38884	561	396	0.982057	529	407	0.439189	510	430	0.327352	506	466	0.462946	518	496	1.03518	546	520	1.05568	581	519	0.207036
602	648	399	1.34971	589	396	0.327352	562	395	0.207036	530	409	0.327352	509	430	0.146396	506	466	0	518	496	0	546	515	0.731982	580	515	0.603608
603	651	399	0.439189	591	397	0.327352	561	396	0.207036	530	409	0	506	433	0.621107	505	466	0.146396	514	496	0.585586	538	515	1.17117	568	515	1.75676
604	652	397	0.327352	594	400	0.621107	561	399	0.439189	530	409	0	506	433	0	502	464	0.52784	514	490	0.878378	532	515	0.878378	566	524	1.34971
605	649	396	0.462946	594	400	0	567	404	1.14339	534	414	0.937394	513	429	1.18029	509	453	1.90878	509	481	1.50724	528	514	0.603608	566	524	0
606	646	399	0.621107	605	406	1.83434	580	404	1.90315	548	406	2.36057	520	418	1.90878	510	444	1.32568	509	481	0	528	514	0	566	524	0
607	638	407	1.65629	606	410	0.603608	585	404	0.731982	553	402	0.937394	523	413	0.85363	510	442	0.292793	509	475	0.878378	528	514	0	566	524	0
608	648	423	2.7622	610	406	0.828143	584	397	1.03518	553	396	0.878378	521	411	0.414072	510	442	0	514	475	0.731982	534	510	1.05568	568	521	0.52784
609	653	425	0.788369	609	401	0.746478	584	390	1.02477	552	394	0.327352	519	411	0.292793	509	442	0.146396	513	475	0.146396	537	505	0.85363	571	518	0.621107
610	652	423	0.327352	609	401	0	584	396	0.878378	548	395	0.603608	520	411	0.146396	509	442	0	513	475	0	533	504	0.603608	561	523	1.63676
611	651	423	0.146396	609	406	0.731982	584	396	0	548	397	0.292793	520	415	0.585586	509	438	0.585586	511	463	1.78099	525	499	1.3811	561	523	0
612	649	419	0.654705	614	411	1.03518	592	401	1.3811	559	397	1.61036	533	406	2.31473	515	428	1.70726	509	459	0.654705	523	499	0.292793	561	523	0
613	646	426	1.11492	615	420	1.32568	601	407	1.58352	573	396	2.05477	538	404	0.788369	515	426	0.292793	511	458	0.327352	523	499	0	561	523	0
614	647	432	0.890495	615	420	0	601	404	0.439189	572	395	0.207036	538	401	0.439189	515	425	0.146396	511	458	0	527	496	0.731982	561	523	0
615	651	434	0.654705	618	414	0.982057	600	399	0.746478	571	392	0.462946	535	399	0.52784	515	420	0.731982	511	456	0.292793	529	495	0.327352	565	520	0.731982
616	653	434	0.292793	618	414	0	600	397	0.292793	568	386	0.982057	533	394	0.788369	515	421	0.146396	511	456	0	529	495	0	565	515	0.731982
617	655	434	0.292793	618	414	0	597	395	0.52784	568	386	0	535	395	0.327352	515	421	0	511	456	0	529	495	0	565	515	0
618	655	434	0	617	415	0.207036	597	402	1.02477	565	392	0.982057	535	399	0.585586	513	424	0.52784	511	456	0	524	497	0.788369	561	521	1.05568
619	655	434	0	617	415	0	596	404	0.327352	568	397	0.85363	534	404	0.746478	513	426	0.292793	508	459	0.621107	521	501	0.731982	557	524	0.731982
620	655	434	0	617	415	0	597	406	0.327352	566	395	0.414072	534	404	0	513	426	0	508	459	0	521	501	0	557	524	0
621	655	434	0	617	418	0.439189	597	406	0	566	399	0.585586	534	404	0	513	426	0	508	459	0	521	501	0	557	524	0
622	655	434	0	617	418	0	597	406	0	566	399	0	534	404	0	513	426	0	508	459	0	521	501	0	557	524	0
623	655	434	0	617	418	0	597	406	0	566	399	0	534	404	0	513	426	0	508	459	0	521	501	0	557	524	0
624	655	434	0	617	418	0	597	406	0	566	399	0	534	404	0	513	426	0	508	459	0	521	501	0	557	524	0
625	655	434	0	623	413	1.14339	601	401	0.937394	573	390	1.66918	542	399	1.3811	515	423	0.52784	510	458	0.327352	525	497	0.828143	558	520	0.603608
626	657	438	0.654705	628	404	1.50724	601	390	1.61036	567	385	1.14339	535	396	1.11492	515	424	0.146396	510	458	0	532	496	1.03518	563	516	0.937394
627	660	430	1.25081	624	402	0.654705	600	385	0.746478	565	380	0.788369	530	394	0.788369	515	424	0	510	458	0	529	494	0.52784	558	513	0.85363
628	658	434	0.654705	624	406	0.585586	599	387	0.327352	565	385	0.731982	532	395	0.327352	515	420	0.585586	513	448	1.52842	524	486	1.3811	546	516	1.81082
629	647	442	1.99121	617	407	1.03518	591	395	1.65629	563	387	0.414072	534	392	0.52784	515	416	0.585586	513	440	1.17117	519	482	0.937394	546	516	0
630	646	447	0.746478	623	414	1.34971	601	399	1.57674	577	391	2.13156	549	391	2.20082	529	404	2.69942	515	435	0.788369	514	480	0.788369	546	516	0
631	642	454	1.18029	619	434	2.98591	613	413	2.69942	585	394	1.25081	554	388	0.85363	528	404	0.146396	515	435	0	519	477	0.85363	549	514	0.52784
632	643	462	1.18029	627	428	1.46396	614	404	1.32568	587	383	1.63676	553	385	0.462946	528	400	0.585586	515	434	0.146396	521	477	0.292793	549	514	0
633	644	462	0.146396	628	423	0.746478	617	401	0.621107	587	383	0	553	385	0	527	401	0.207036	515	434	0	521	477	0	548	511	0.462946
634	646	466	0.654705	628	419	0.585586	617	401	0	587	383	0	553	385	0	527	401	0	515	434	0	527	473	1.05568	548	508	0.439189
635	647	466	0.146396	628	424	0.731982	615	402	0.327352	587	386	0.439189	559	385	0.878378	529	401	0.292793	519	425	1.44184	520	462	1.90878	534	500	2.36057
636	648	463	0.462946	628	432	1.17117	622	410	1.55622	601	395	2.43652	575	387	2.36057	549	394	3.10208	525	414	1.83434	516	454	1.30941	532	500	0.292793
637	646	463	0.292793	627	440	1.18029	627	423	2.03907	611	397	1.49296	584	382	1.50724	553	386	1.30941	527	411	0.52784	516	451	0.439189	533	499	0.207036
638	646	470	1.02477	627	440	0	629	418	0.788369	614	392	0.85363	584	377	0.731982	553	383	0.439189	527	411	0	519	448	0.621107	535	496	0.52784
639	649	473	0.621107	633	439	0.890495	629	415	0.439189	614	392	0	584	377	0	553	385	0.292793	527	410	0.146396	521	451	0.52784	535	496	0
640	636	481	2.23464	633	439	0	629	414	0.146396	613	391	0.207036	584	377	0	553	385	0	527	411	0.146396	525	454	0.731982	537	496	0.292793
641	637	486	0.746478	633	439	0	629	414	0	613	390	0.146396	582	375	0.414072	552	387	0.327352	528	411	0.146396	525	454	0	534	496	0.439189
642	643	483	0.982057	633	445	0.878378	628	418	0.603608	610	396	0.982057	582	380	0.731982	551	387	0.146396	528	411	0	523	453	0.327352	528	499	0.982057
643	652	485	1.34971	633	452	1.02477	632	429	1.71353	614	402	1.05568	589	387	1.44925	557	387	0.878378	532	410	0.603608	519	448	0.937394	528	495	0.585586
644	649	497	1.81082	632	453	0.207036	632	429	0	618	400	0.654705	589	385	0.292793	557	387	0	532	407	0.439189	520	448	0.146396	528	495	0
645	646	524	3.97703	633	467	2.05477	634	435	0.925892	615	401	0.462946	591	386	0.327352	557	387	0	532	407	0	520	448	0	528	495	0
646	643	535	1.66918	636	475	1.25081	636	444	1.34971	614	409	1.18029	590	387	0.207036	557	387	0	532	407	0	520	448	0	528	495	0
647	643	540	0.731982	639	480	0.85363	636	444	0	617	411	0.52784	589	390	0.462946	556	392	0.746478	529	410	0.621107	520	448	0	528	495	0
648	646	540	0.439189	637	482	0.414072	636	453	1.31757	617	420	1.31757	592	402	1.81082	561	395	0.85363	535	410	0.878378	520	447	0.146396	524	495	0.585586
649	648	521	2.7969	637	476	0.878378	637	451	0.327352	622	419	0.746478	600	399	1.25081	570	392	1.38884	538	406	0.731982	520	445	0.292793	524	495	0
650	656	497	3.70357	636	467	1.32568	634	444	1.11492	623	416	0.462946	600	397	0.292793	571	391	0.207036	538	406	0	518	444	0.327352	524	492	0.439189
651	656	481	2.34234	629	458	1.66918	630	439	0.937394	622	416	0.146396	603	396	0.462946	571	391	0	538	406	0	518	444	0	524	492	0
652	652	471	1.57674	624	451	1.25935	628	435	0.654705	620	414	0.414072	601	394	0.414072	571	387	0.585586	538	406	0	518	442	0.292793	524	491	0.146396
653	648	472	0.603608	622	448	0.52784	622	430	1.14339	618	410	0.654705	600	391	0.462946	568	385	0.52784	538	400	0.878378	519	440	0.327352	524	486	0.731982
654	642	477	1.14339	620	449	0.327352	622	433	0.439189	618	410	0	600	394	0.439189	568	385	0	538	400	0	518	438	0.327352	523	485	0.207036
655	639	494	2.52719	620	449	0	622	433	0	618	410	0	600	390	0.585586	568	385	0	537	402	0.327352	518	438	0	523	482	0.439189
656	639	502	1.17117	617	451	0.52784	622	433	0	618	410	0	599	388	0.327352	568	385	0	535	400	0.414072	518	437	0.146396	525	480	0.414072
657	641	501	0.327352	618	458	1.03518	620	434	0.327352	615	413	0.621107	596	390	0.52784	568	385	0	535	400	0	516	437	0.292793	524	482	0.327352
658	642	499	0.327352	618	458	0	624	437	0.731982	617	416	0.52784	596	394	0.585586	566	388	0.52784	537	404	0.654705	516	438	0.146396	524	483	0.146396
659	642	500	0.146396	623	458	0.731982	624	439	0.292793	617	416	0	596	396	0.292793	566	388	0	537	404	0	516	438	0	524	483	0
660	642	500	0	623	458	0	624	439	0	617	416	0	596	397	0.146396	566	388	0	537	404	0	516	438	0	524	485	0.292793
661	642	500	0	623	458	0	624	439	0	617	416	0	596	397	0	566	388	0	534	404	0.439189	516	438	0	524	485	0
662	642	500	0	623	458	0	624	439	0	617	416	0	596	397	0	566	388	0	534	404	0	516	439	0.146396	524	485	0
663	642	500	0	623	458	0	624	439	0	617	416	0	596	397	0	566	388	0	534	404	0	516	439	0	524	485	0
664	643	497	0.462946	623	461	0.439189	625	442	0.462946	617	421	0.731982	596	397	0	566	391	0.439189	534	404	0	516	439	0	524	485	0
665	647	476	3.1296	619	454	1.18029	622	440	0.52784	617	421	0	597	400	0.462946	568	391	0.292793	538	404	0.585586	516	439	0	519	487	0.788369
666	643	464	1.85178	615	449	0.937394	618	437	0.731982	614	419	0.52784	597	400	0	570	392	0.327352	538	404	0	516	439	0	519	487	0
667	644	458	0.890495	615	442	1.02477	617	429	1.18029	611	418	0.462946	599	402	0.414072	570	392	0	538	404	0	516	439	0	521	487	0.292793
668	643	447	1.617	615	438	0.585586	617	425	0.585586	611	413	0.731982	599	400	0.292793	572	391	0.327352	538	404	0	516	439	0	521	487	0
669	648	442	1.03518	625	429	1.96956	619	418	1.06578	615	404	1.44184	596	396	0.731982	572	390	0.146396	538	404	0	515	437	0.327352	521	487	0
670	649	448	0.890495	624	426	0.462946	619	416	0.292793	614	404	0.146396	597	395	0.207036	573	385	0.746478	538	401	0.439189	515	437	0	521	487	0
671	649	458	1.46396	624	433	1.02477	622	418	0.52784	614	405	0.146396	599	394	0.327352	573	386	0.146396	538	401	0	516	437	0.146396	521	486	0.146396
672	656	470	2.0338	628	438	0.937394	628	425	1.34971	617	410	0.85363	600	395	0.207036	573	390	0.585586	540	402	0.327352	518	439	0.414072	523	486	0.292793
673	647	478	1.76285	629	451	1.90878	630	434	1.34971	624	414	1.18029	604	397	0.654705	573	394	0.585586	540	409	1.02477	518	439	0	523	489	0.439189
674	646	476	0.327352	630	448	0.462946	636	433	0.890495	628	415	0.603608	605	400	0.462946	575	391	0.52784	542	406	0.52784	519	440	0.207036	523	489	0
675	647	472	0.603608	633	447	0.462946	634	433	0.292793	628	415	0	609	400	0.585586	576	394	0.462946	542	406	0	519	440	0	523	489	0
676	638	476	1.44184	633	447	0	637	433	0.439189	627	415	0.146396	609	400	0	576	394	0	542	406	0	519	440	0	524	489	0.146396
677	622	486	2.7622	633	452	0.731982	636	426	1.03518	628	411	0.603608	606	394	0.982057	573	388	0.982057	542	406	0	524	443	0.85363	529	490	0.746478
678	624	495	1.34971	634	451	0.207036	639	428	0.52784	628	411	0	606	394	0	573	390	0.292793	542	406	0	521	444	0.462946	529	491	0.146396
679	624	496	0.146396	634	456	0.731982	634	432	0.937394	625	411	0.439189	601	395	0.746478	571	392	0.414072	538	407	0.603608	520	444	0.146396	529	485	0.878378
680	624	495	0.146396	634	456	0	636	434	0.414072	624	413	0.327352	601	395	0	571	392	0	544	405	0.925892	524	435	1.44184	524	480	1.03518
681	627	495	0.439189	632	458	0.414072	633	442	1.25081	627	424	1.66918	610	406	2.08068	587	396	2.41443	553	400	1.50724	527	430	0.85363	519	477	0.85363
682	624	491	0.731982	619	466	2.23464	625	451	1.76285	625	430	0.925892	611	405	0.207036	590	391	0.85363	554	395	0.746478	527	430	0	523	477	0.585586
683	622	497	0.925892	620	468	0.327352	633	452	1.18029	630	426	0.937394	614	402	0.621107	590	391	0	552	396	0.327352	523	429	0.603608	523	475	0.292793
684	610	521	3.92823	629	476	1.76285	638	453	0.746478	634	426	0.585586	615	406	0.603608	587	392	0.462946	551	402	0.890495	524	434	0.746478	521	478	0.52784
685	606	527	1.05568	629	476	0	638	453	0	630	426	0.585586	614	405	0.207036	584	394	0.52784	551	402	0	524	434	0	521	476	0.292793
686	609	529	0.52784	629	476	0	630	453	1.17117	628	425	0.327352	614	406	0.146396	586	394	0.292793	553	402	0.292793	524	428	0.878378	521	464	1.75676
687	610	528	0.207036	623	477	0.890495	628	461	1.20722	628	435	1.46396	617	415	1.38884	597	401	1.90878	568	399	2.23943	538	416	2.69942	520	459	0.746478
688	605	524	0.937394	614	486	1.86332	623	472	1.76891	623	448	2.03907	622	425	1.63676	605	405	1.30941	572	399	0.585586	537	416	0.146396	518	458	0.327352
689	609	514	1.57674	609	480	1.14339	619	467	0.937394	627	447	0.603608	624	424	0.327352	605	402	0.439189	572	399	0	537	416	0	518	458	0
690	609	514	0	609	480	0	623	464	0.731982	633	440	1.34971	628	420	0.828143	605	399	0.439189	571	397	0.327352	533	416	0.585586	518	458	0
691	606	525	1.66918	615	480	0.878378	630	461	1.11492	634	438	0.327352	628	420	0	603	395	0.654705	566	396	0.746478	533	416	0	518	458	0
692	592	538	2.7969	618	489	1.38884	632	466	0.788369	636	440	0.414072	625	419	0.462946	603	397	0.292793	566	396	0	529	420	0.828143	518	461	0.439189
693	589	543	0.85363	618	489	0	632	466	0	633	443	0.621107	625	419	0	600	400	0.621107	563	399	0.621107	528	424	0.603608	516	463	0.414072
694	584	544	0.746478	614	490	0.603608	628	468	0.654705	630	443	0.439189	625	419	0	601	404	0.603608	565	399	0.292793	534	419	1.14339	519	454	1.38884
695	585	547	0.462946	614	492	0.292793	625	472	0.731982	629	453	1.47127	625	430	1.61036	610	411	1.66918	585	400	2.93159	544	409	2.07036	519	448	0.878378
696	587	544	0.52784	605	501	1.86332	614	486	2.60651	624	466	2.03907	625	443	1.90315	615	416	1.03518	587	401	0.327352	546	410	0.327352	519	448	0
697	587	538	0.878378	599	499	0.925892	611	486	0.439189	624	471	0.731982	629	447	0.828143	618	418	0.52784	587	401	0	546	410	0	519	448	0
698	586	537	0.207036	596	496	0.621107	611	486	0	625	471	0.146396	629	447	0	618	418	0	585	401	0.292793	546	410	0	519	448	0
699	586	537	0	599	501	0.85363	617	487	0.890495	630	468	0.85363	629	447	0	618	418	0	586	404	0.462946	546	410	0	519	448	0
700	582	537	0.585586	599	501	0	623	486	0.890495	634	468	0.585586	633	447	0.585586	618	418	0	586	404	0	544	410	0.292793	519	448	0
701	581	540	0.462946	600	500	0.207036	622	486	0.146396	634	470	0.292793	633	445	0.292793	618	418	0	586	404	0	544	410	0	519	448	0
702	580	547	1.03518	605	504	0.937394	624	491	0.788369	634	468	0.292793	632	445	0.146396	618	420	0.292793	586	404	0	544	414	0.585586	518	452	0.603608
703	571	552	1.50724	605	508	0.585586	624	491	0	634	468	0	632	445	0	618	420	0	584	407	0.52784	544	416	0.292793	519	451	0.207036
704	568	557	0.85363	606	509	0.207036	624	491	0	632	468	0.292793	632	445	0	615	420	0.439189	584	407	0	544	416	0	524	449	0.788369
705	568	558	0.146396	601	511	0.788369	618	495	1.05568	627	472	0.937394	627	451	1.14339	619	425	0.937394	595	411	1.71353	557	411	2.03907	525	439	1.47127
706	570	558	0.292793	596	514	0.85363	610	499	1.30941	620	481	1.66918	630	462	1.66918	629	434	1.96956	601	411	0.878378	557	411	0	525	439	0
707	580	552	1.70726	592	515	0.603608	609	501	0.327352	624	487	1.05568	634	462	0.585586	629	434	0	601	411	0	559	409	0.414072	525	439	0
708	587	552	1.02477	596	516	0.603608	611	511	1.49296	625	492	0.746478	636	466	0.654705	629	434	0	601	411	0	559	409	0	525	439	0
709	589	556	0.654705	604	524	1.65629	614	514	0.621107	628	499	1.11492	636	466	0	629	434	0	601	411	0	559	409	0	525	439	0
710	587	562	0.925892	608	528	0.828143	623	518	1.44184	628	499	0	636	468	0.292793	629	434	0	599	411	0.292793	559	409	0	525	439	0
711	572	563	2.20082	609	529	0.207036	623	520	0.292793	628	499	0	636	468	0	629	434	0	599	411	0	557	410	0.327352	525	439	0
712	558	567	2.13156	609	529	0	622	516	0.603608	628	499	0	636	468	0	630	434	0.146396	597	411	0.292793	557	413	0.439189	523	440	0.327352
713	556	567	0.292793	601	528	1.18029	618	515	0.603608	628	499	0	636	468	0	630	434	0	597	413	0.292793	557	413	0	523	440	0
714	556	567	0	599	528	0.292793	614	513	0.654705	628	495	0.585586	636	466	0.292793	629	434	0.146396	597	414	0.146396	562	414	0.746478	530	438	1.06578
715	556	567	0	592	532	1.18029	605	515	1.34971	620	499	1.30941	633	472	0.982057	634	447	2.03907	610	424	2.40108	572	413	1.47127	533	429	1.38884
716	558	567	0.292793	587	532	0.731982	597	516	1.18029	610	501	1.49296	632	478	0.890495	638	453	1.05568	618	424	1.17117	576	411	0.654705	538	432	0.85363
717	557	563	0.603608	576	530	1.63676	589	520	1.30941	615	508	1.25935	634	485	1.06578	638	452	0.146396	618	424	0	578	411	0.292793	538	432	0
718	544	562	1.90878	568	534	1.30941	591	529	1.34971	617	510	0.414072	633	486	0.207036	638	453	0.146396	618	424	0	578	411	0	538	429	0.439189
719	525	566	2.8425	572	544	1.57674	594	537	1.25081	615	515	0.788369	628	490	0.937394	634	461	1.30941	615	426	0.52784	578	411	0	535	421	1.25081
720	513	561	1.90315	568	548	0.828143	589	537	0.731982	606	516	1.32568	622	494	1.05568	628	464	0.982057	614	430	0.603608	578	411	0	533	416	0.788369
721	511	563	0.414072	566	546	0.414072	586	537	0.439189	604	518	0.414072	617	496	0.788369	627	467	0.462946	613	434	0.603608	578	411	0	533	418	0.292793
722	515	566	0.731982	561	549	0.85363	580	538	0.890495	591	520	1.92554	611	499	0.982057	622	471	0.937394	613	438	0.585586	580	416	0.788369	535	418	0.292793
723	525	567	1.47127	554	542	1.44925	568	538	1.75676	589	523	0.52784	610	505	0.890495	620	477	0.925892	614	442	0.603608	580	416	0	535	418	0
724	538	568	1.90878	554	542	0	568	538	0	586	529	0.982057	608	511	0.925892	619	482	0.746478	613	442	0.146396	580	416	0	535	418	0
725	530	567	1.18029	553	544	0.327352	568	540	0.292793	587	533	0.603608	605	513	0.52784	619	482	0	609	443	0.603608	580	416	0	535	419	0.146396
726	510	567	2.92793	549	554	1.57674	568	553	1.90315	585	542	1.34971	601	520	1.18029	613	485	0.982057	605	448	0.937394	577	421	0.85363	532	420	0.462946
727	494	568	2.34691	549	554	0	566	553	0.292793	585	542	0	596	519	0.746478	609	489	0.828143	603	452	0.654705	577	421	0	533	418	0.327352
728	489	568	0.731982	546	556	0.52784	565	553	0.146396	585	542	0	596	519	0	606	491	0.52784	603	452	0	576	424	0.462946	533	418	0
729	487	566	0.414072	540	554	0.925892	562	552	0.462946	576	543	1.32568	594	521	0.414072	606	491	0	603	458	0.878378	576	424	0	534	421	0.462946
730	489	568	0.414072	532	553	1.18029	551	552	1.61036	567	540	1.38884	592	523	0.414072	606	495	0.585586	604	458	0.146396	578	428	0.654705	537	421	0.439189
731	481	568	1.17117	516	546	2.5567	537	542	2.5187	566	537	0.462946	591	523	0.146396	606	499	0.585586	606	462	0.654705	578	428	0	537	421	0
732	470	565	1.66918	511	546	0.731982	537	549	1.02477	567	544	1.03518	590	528	0.746478	605	501	0.327352	604	466	0.654705	578	433	0.731982	535	424	0.52784
733	461	562	1.38884	511	549	0.439189	539	549	0.292793	567	544	0	590	528	0	603	501	0.292793	603	466	0.146396	578	433	0	535	423	0.146396
734	459	563	0.327352	511	549	0	540	549	0.146396	566	543	0.207036	586	528	0.585586	603	501	0	603	466	0	578	433	0	535	423	0
735	459	563	0	511	549	0	540	549	0	566	543	0	586	528	0	601	504	0.52784	603	468	0.292793	578	435	0.292793	537	426	0.52784
736	459	563	0	511	549	0	540	549	0	566	544	0.146396	586	529	0.146396	601	504	0	603	470	0.292793	578	435	0	537	426	0
737	459	563	0	511	549	0	540	549	0	566	544	0	586	529	0	601	504	0	603	470	0	578	435	0	537	426	0
738	459	563	0	511	549	0	540	549	0	566	544	0	586	529	0	601	505	0.146396	600	471	0.462946	578	437	0.292793	537	426	0
739	459	563	0	511	549	0	540	549	0	566	544	0	586	529	0	601	505	0	603	472	0.462946	578	437	0	537	426	0
740	459	563	0	514	548	0.462946	540	549	0	566	544	0	586	529	0	601	505	0	603	472	0	578	437	0	537	426	0
741	461	565	0.414072	514	548	0	540	549	0	566	544	0	586	529	0	601	505	0	603	472	0	578	437	0	537	428	0.292793
742	461	563	0.292793	514	548	0	540	549	0	566	544	0	586	529	0	601	505	0	601	472	0.292793	578	437	0	537	423	0.731982
743	461	563	0	514	548	0	538	549	0.292793	562	547	0.731982	584	533	0.654705	601	509	0.585586	600	473	0.207036	578	438	0.146396	537	424	0.146396
744	459	563	0.292793	504	542	1.70726	532	547	0.925892	561	546	0.207036	582	534	0.327352	601	511	0.292793	601	475	0.327352	578	438	0	537	424	0
745	437	562	3.22405	499	547	1.03518	530	547	0.292793	562	544	0.327352	582	534	0	601	511	0	601	475	0	578	438	0	537	424	0
746	428	562	1.31757	499	549	0.292793	529	547	0.146396	559	543	0.462946	578	534	0.585586	594	510	1.03518	596	475	0.731982	576	440	0.414072	537	424	0
747	423	561	0.746478	494	552	0.85363	529	547	0	556	543	0.439189	578	534	0	594	510	0	596	476	0.146396	578	439	0.327352	542	419	1.03518
748	424	565	0.603608	494	552	0	523	547	0.878378	551	547	0.937394	572	537	0.982057	587	516	1.34971	595	483	1.03518	582	447	1.30941	548	426	1.34971
749	430	571	1.24221	492	557	0.788369	516	552	1.25935	540	546	1.617	562	540	1.52842	584	527	1.66918	596	496	1.90878	589	456	1.66918	554	428	0.925892
750	438	571	1.17117	481	547	2.17634	505	547	1.76891	532	549	1.25081	558	551	1.71353	581	534	1.11492	596	501	0.731982	589	458	0.292793	553	428	0.146396
751	448	568	1.52842	481	543	0.585586	504	544	0.462946	528	548	0.603608	553	551	0.731982	576	535	0.746478	592	505	0.828143	589	458	0	554	429	0.207036
752	439	566	1.34971	475	546	0.982057	497	548	1.18029	527	549	0.207036	552	551	0.146396	576	535	0	590	504	0.327352	589	459	0.146396	557	429	0.439189
753	424	570	2.27268	471	549	0.731982	499	551	0.52784	527	552	0.439189	552	551	0	576	535	0	590	502	0.292793	589	459	0	557	429	0
754	418	570	0.878378	471	554	0.731982	499	554	0.439189	525	551	0.327352	549	549	0.52784	576	535	0	590	502	0	587	458	0.327352	558	428	0.207036
755	410	566	1.30941	471	554	0	499	554	0	525	552	0.146396	547	549	0.292793	572	535	0.585586	590	502	0	587	458	0	558	428	0
756	416	568	0.925892	470	551	0.462946	494	552	0.788369	523	552	0.292793	547	549	0	573	539	0.603608	590	508	0.878378	586	462	0.603608	558	432	0.585586
757	416	568	0	464	548	0.982057	491	551	0.462946	523	553	0.146396	549	556	1.06578	573	539	0	590	508	0	586	464	0.292793	558	432	0
758	405	566	1.63676	457	553	1.25935	487	557	1.05568	520	554	0.462946	549	553	0.439189	573	539	0	590	508	0	586	464	0	558	432	0
759	396	565	1.32568	457	557	0.585586	487	557	0	516	552	0.654705	543	549	1.05568	572	535	0.603608	587	502	0.982057	587	463	0.207036	563	432	0.731982
760	390	563	0.925892	453	559	0.654705	481	557	0.878378	513	552	0.439189	540	549	0.439189	567	534	0.746478	584	505	0.621107	586	463	0.146396	561	428	0.654705
761	390	563	0	453	559	0	481	557	0	513	552	0	538	549	0.292793	566	542	1.18029	585	514	1.32568	585	475	1.76285	563	440	1.78099
762	391	566	0.462946	453	559	0	478	559	0.52784	509	556	0.828143	537	553	0.603608	562	546	0.828143	581	523	1.44184	587	486	1.63676	568	447	1.25935
763	392	571	0.746478	451	559	0.292793	478	559	0	506	554	0.52784	529	554	1.18029	556	552	1.24221	580	532	1.32568	589	491	0.788369	568	447	0
764	405	576	2.03907	449	552	1.06578	473	556	0.85363	501	558	0.937394	524	561	1.25935	552	556	0.828143	575	532	0.731982	586	490	0.462946	568	445	0.292793
765	421	577	2.34691	454	553	0.746478	471	553	0.52784	496	558	0.731982	516	561	1.17117	547	552	0.937394	572	532	0.439189	584	489	0.327352	568	445	0
766	419	576	0.327352	453	554	0.207036	471	558	0.731982	491	561	0.85363	513	561	0.439189	543	551	0.603608	567	529	0.85363	584	489	0	568	444	0.146396
767	407	577	1.76285	449	563	1.44184	466	566	1.3811	490	566	0.746478	511	561	0.292793	540	551	0.439189	567	527	0.292793	582	487	0.414072	568	444	0
768	392	581	2.27268	445	570	1.18029	466	570	0.585586	487	566	0.439189	508	561	0.439189	537	548	0.621107	562	524	0.85363	580	487	0.292793	568	444	0
769	399	586	1.25935	445	570	0	463	570	0.439189	485	566	0.292793	504	561	0.585586	534	552	0.731982	565	527	0.621107	580	490	0.439189	570	445	0.327352
770	426	589	3.97703	454	563	1.66918	468	565	1.03518	487	567	0.327352	504	561	0	534	556	0.585586	565	533	0.878378	580	490	0	570	445	0
771	432	590	0.890495	459	568	1.03518	473	567	0.788369	487	567	0	506	566	0.788369	532	556	0.292793	559	533	0.878378	578	494	0.654705	568	445	0.292793
772	432	594	0.585586	459	568	0	471	567	0.292793	487	567	0	504	566	0.292793	528	556	0.585586	558	534	0.207036	577	494	0.146396	568	445	0
773	426	586	1.46396	456	567	0.462946	458	566	1.90878	482	566	0.746478	497	561	1.25935	525	554	0.52784	558	528	0.878378	576	494	0.146396	568	445	0
774	409	592	2.6392	449	576	1.66918	459	575	1.32568	480	570	0.654705	499	565	0.654705	525	554	0	557	530	0.327352	576	492	0.292793	568	445	0
775	415	595	0.982057	449	580	0.585586	459	576	0.146396	480	570	0	499	565	0	525	554	0	557	533	0.439189	576	492	0	568	449	0.585586
776	429	595	2.04955	459	575	1.63676	462	577	0.462946	481	570	0.146396	499	565	0	527	557	0.52784	557	537	0.585586	576	497	0.731982	571	448	0.462946
777	433	596	0.603608	458	573	0.327352	462	577	0	483	573	0.52784	501	568	0.52784	524	559	0.52784	554	537	0.439189	576	497	0	571	448	0
778	429	597	0.603608	456	581	1.20722				481	573	0.292793	495	567	0.890495	519	559	0.731982	551	537	0.439189	576	497	0	568	448	0.439189
779				456	587	0.878378				480	573	0.146396	494	568	0.207036	519	559	0	551	537	0	572	499	0.654705	568	448	0
780				453	587	0.439189				477	577	0.731982	494	568	0	519	559	0	551	537	0	572	499	0	568	448	0
781				454	586	0.207036				478	575	0.327352	492	570	0.414072	519	559	0	549	537	0.292793	572	499	0	568	448	0
782				457	586	0.439189				478	575	0	495	570	0.439189	519	559	0	549	539	0.292793	572	499	0	568	448	0
783				457	586	0				478	575	0	495	570	0	519	559	0	549	539	0	572	499	0	568	448	0
784				457	586	0				478	575	0	494	570	0.146396	519	559	0	549	539	0	572	499	0	568	448	0
785				451	581	1.14339				478	575	0	494	568	0.292793	519	561	0.292793	549	539	0	572	502	0.439189	570	453	0.788369
786	419	596		449	575	0.925892				478	575	0	497	568	0.439189	519	561	0	551	540	0.327352	572	502	0	570	453	0
787	415	584	1.85178	445	558	2.5567	463	562		482	563	1.85178	497	568	0	519	561	0	551	543	0.439189	575	504	0.52784	572	453	0.292793
788	401	573	2.60651	437	552	1.46396	457	554	1.46396	478	556	1.18029	497	562	0.878378	519	559	0.292793	551	543	0	575	504	0	572	453	0
789	390	572	1.617	432	552	0.731982	453	552	0.654705	478	556	0	496	558	0.603608	519	559	0	551	539	0.585586	573	502	0.414072	572	453	0
790	386	573	0.603608	432	552	0	454	552	0.146396	477	556	0.146396	497	559	0.207036	520	557	0.327352	551	539	0	573	502	0	575	456	0.621107
791	378	573	1.17117	432	552	0	454	553	0.146396	477	556	0	499	561	0.414072	520	557	0	552	543	0.603608	573	502	0	575	456	0
792	375	573	0.439189	430	548	0.654705	457	553	0.439189	478	556	0.146396	500	561	0.146396	520	558	0.146396	552	543	0	573	502	0	575	456	0
793	371	568	0.937394	425	546	0.788369	453	546	1.18029	480	554	0.414072	501	558	0.462946	520	558	0	551	542	0.207036	573	505	0.439189	571	457	0.603608
794	383	567	1.76285	426	540	0.890495	452	547	0.207036	478	551	0.52784	499	556	0.414072	520	558	0	547	542	0.585586	573	505	0	571	457	0
795	380	566	0.462946	424	543	0.52784	449	547	0.439189	477	551	0.146396	499	556	0	520	558	0	547	542	0	571	506	0.327352	571	457	0
796	366	562	2.13156	418	543	0.878378	444	546	0.746478	477	551	0	497	554	0.414072	520	557	0.146396	548	540	0.327352	573	505	0.327352	576	457	0.731982
797	359	562	1.02477	418	543	0	444	546	0	475	551	0.292793	496	553	0.207036	520	552	0.731982	548	538	0.292793	573	505	0	576	457	0
798	359	565	0.439189	416	548	0.788369	444	546	0	473	551	0.292793	496	556	0.439189	523	556	0.731982	548	538	0	573	505	0	576	457	0
799	359	566	0.146396	416	548	0	444	553	1.02477	471	556	0.788369	496	556	0	520	557	0.462946	551	543	0.85363	573	505	0	575	459	0.327352
800	361	566	0.292793	416	548	0	442	549	0.654705	471	556	0	496	561	0.731982	520	557	0	549	540	0.52784	573	505	0	575	461	0.292793
801	361	566	0	416	548	0	442	549	0	471	556	0	496	561	0	520	557	0	552	543	0.621107	573	505	0	575	461	0
802	361	566	0	416	548	0	442	549	0	471	556	0	495	559	0.327352	520	557	0	552	543	0	573	505	0	575	461	0
803	361	566	0	416	548	0	442	552	0.439189	471	556	0	495	561	0.292793	521	559	0.327352	552	543	0	573	505	0	575	461	0
804	361	566	0	416	548	0	442	552	0	471	556	0	495	561	0	521	559	0	552	543	0	573	505	0	575	461	0
805	361	567	0.146396	416	548	0	442	552	0	471	556	0	495	561	0	521	559	0	552	543	0	573	505	0	575	461	0
806	362	567	0.146396	416	548	0	442	552	0	471	557	0.146396	495	561	0	521	559	0	552	543	0	573	508	0.439189	575	463	0.292793
807	362	568	0.146396	416	548	0	442	552	0	471	557	0	495	561	0	521	559	0	552	543	0	573	508	0	575	463	0
808	363	568	0.146396	416	548	0	442	552	0	471	557	0	495	561	0	521	559	0	552	543	0	573	508	0	575	463	0
809	383	570	2.94253	424	549	1.18029	445	552	0.439189	470	559	0.327352	494	561	0.146396	521	559	0	552	543	0	573	508	0	575	463	0
810	401	572	2.65135	429	549	0.731982	448	552	0.439189	470	557	0.292793	491	561	0.439189	518	559	0.439189	548	543	0.585586	573	508	0	575	459	0.585586
811	387	575	2.09608	429	556	1.02477	448	554	0.292793	470	557	0	491	561	0	518	556	0.439189	547	540	0.462946	573	508	0	575	459	0
812	372	575	2.19595	423	553	0.982057	444	554	0.585586	470	557	0	489	557	0.654705	518	556	0	548	538	0.327352	575	505	0.52784	575	459	0
813	352	570	3.01804	416	549	1.18029	443	553	0.207036	468	554	0.52784	491	557	0.292793	518	551	0.731982	549	535	0.462946	575	505	0	578	457	0.52784
814	344	572	1.20722	414	554	0.788369	442	553	0.146396	467	556	0.327352	487	556	0.603608	516	549	0.414072	549	535	0	575	502	0.439189	578	457	0
815	347	573	0.462946	410	559	0.937394	438	559	1.05568	461	559	0.982057	487	557	0.146396	514	552	0.52784	546	537	0.52784	572	505	0.621107	575	459	0.52784
816	342	572	0.746478	406	562	0.731982	435	565	0.982057	461	562	0.439189	485	559	0.414072	508	557	1.14339	540	543	1.24221	568	513	1.30941	575	468	1.31757
817	343	575	0.462946	407	563	0.207036	430	563	0.788369	458	562	0.439189	482	561	0.52784	504	557	0.585586	535	548	1.03518	565	521	1.25081	577	480	1.78099
818	350	577	1.06578	401	561	0.925892	424	559	1.05568	451	559	1.11492	475	561	1.02477	500	562	0.937394	532	553	0.85363	565	521	0	577	477	0.439189
819	361	578	1.617	401	554	1.02477	421	559	0.439189	445	561	0.925892	467	562	1.18029	492	562	1.17117	527	552	0.746478	559	520	0.890495	571	475	0.925892
820	357	580	0.654705	397	558	0.828143	414	562	1.11492	437	567	1.46396	462	563	0.746478	487	561	0.746478	524	548	0.731982	556	519	0.462946	571	475	0
821	339	578	2.65135	390	563	1.25935	411	567	0.85363	437	567	0	459	565	0.52784	487	561	0	524	548	0	557	519	0.146396	571	475	0
822	328	577	1.617	385	565	0.788369	407	566	0.603608	435	567	0.292793	459	565	0	487	559	0.292793	520	546	0.654705	557	519	0	572	475	0.146396
823	324	580	0.731982	382	563	0.52784	407	566	0	435	567	0	459	565	0	487	559	0	521	546	0.146396	557	519	0	572	475	0
824	324	578	0.292793	381	565	0.327352	407	566	0	433	570	0.52784	459	568	0.439189	487	561	0.292793	521	552	0.878378	556	521	0.327352	572	475	0
825	324	578	0	381	565	0	404	567	0.462946	433	570	0	459	568	0	490	565	0.731982	521	552	0	556	521	0	572	482	1.02477
826	323	581	0.462946	381	565	0	404	567	0	433	570	0	458	567	0.207036	490	565	0	521	552	0	556	524	0.439189	572	482	0
827	324	581	0.146396	381	565	0	404	567	0	433	570	0	459	571	0.603608	490	565	0	521	552	0	556	524	0	572	482	0
828	325	581	0.146396	381	568	0.439189	405	568	0.207036	433	570	0	459	568	0.439189	490	565	0	521	552	0	556	524	0	572	482	0
829	326	582	0.207036	381	568	0	405	568	0	433	570	0	459	570	0.292793	490	565	0	521	552	0	557	527	0.462946	572	482	0
830	326	582	0	381	568	0	404	568	0.146396	433	570	0	459	570	0	490	565	0	521	557	0.731982	557	527	0	572	482	0
831	352	587	3.87605	390	566	1.34971	409	568	0.731982	433	571	0.146396	459	570	0	490	565	0	521	557	0	557	529	0.292793	572	482	0
832	377	590	3.68617	404	565	2.05477	420	568	1.61036	438	571	0.731982	461	571	0.327352	487	567	0.52784	521	556	0.146396	557	529	0	572	482	0
833	388	596	1.83434	413	573	1.76285	428	570	1.20722	443	571	0.731982	461	568	0.439189	485	565	0.414072	519	556	0.292793	553	525	0.828143	572	481	0.146396
834	388	606	1.46396	419	580	1.34971	433	576	1.14339	445	572	0.327352	462	568	0.146396	485	565	0	516	553	0.621107	553	525	0	571	478	0.462946
835				420	594	2.05477	432	589	1.90878	445	584	1.75676	461	576	1.18029	481	566	0.603608	516	553	0	553	525	0	568	478	0.439189
836				419	599	0.746478	429	594	0.85363	447	587	0.52784	461	577	0.146396	481	568	0.292793	514	556	0.52784	549	525	0.585586	568	478	0
837				414	596	0.85363	426	592	0.52784	445	587	0.292793	471	585	1.87479	492	573	1.76891	519	557	0.746478	551	527	0.414072	566	478	0.292793
838	364	608		406	591	1.3811	421	589	0.85363	443	584	0.52784	471	578	1.02477	502	572	1.47127	530	559	1.63676	561	532	1.63676	571	489	1.76891
839	359	599	1.50724	401	591	0.731982	419	589	0.292793	443	584	0	473	577	0.327352	502	572	0	530	563	0.585586	558	540	1.25081	573	495	0.925892
840	361	600	0.327352	401	591	0	419	589	0	442	584	0.146396	472	581	0.603608	496	578	1.24221	525	571	1.3811	557	542	0.327352	571	496	0.327352
841	381	605	3.01804	415	586	2.17634	429	584	1.63676	445	581	0.621107	472	581	0	494	577	0.327352	525	571	0	557	540	0.292793	570	495	0.207036
842				424	589	1.38884	434	581	0.85363	449	581	0.585586	470	580	0.327352	494	577	0	525	571	0	557	539	0.146396	570	489	0.878378
843				425	586	0.462946	439	581	0.731982	451	581	0.292793	470	577	0.439189	494	577	0	524	568	0.462946	556	534	0.746478	570	489	0
844				425	582	0.585586	438	577	0.603608	453	573	1.20722	468	573	0.654705	491	571	0.982057	523	561	1.03518	554	532	0.414072	568	483	0.925892
845				419	586	1.05568	433	581	0.937394	448	576	0.85363	467	575	0.327352	489	571	0.292793	521	561	0.292793	554	532	0	568	483	0
846				416	586	0.439189	432	582	0.207036	448	578	0.292793	467	576	0.146396	489	571	0	521	561	0	554	533	0.146396	567	486	0.462946
847				414	586	0.292793	424	584	1.20722	443	580	0.788369	464	580	0.731982	489	575	0.585586	524	565	0.731982	554	537	0.585586	570	490	0.731982
848				407	587	1.03518	424	584	0	443	580	0	464	580	0	489	575	0	525	566	0.207036	559	538	0.746478	570	491	0.146396
849				407	587	0	424	584	0	443	580	0	464	580	0	490	575	0.146396	525	566	0	557	539	0.327352	570	491	0
850				407	587	0	424	586	0.292793	443	580	0	464	580	0	490	575	0	525	566	0	557	539	0	570	491	0
851				407	587	0	424	586	0	443	580	0	464	580	0	490	578	0.439189	525	566	0	557	539	0	570	491	0
852				407	587	0	424	586	0	443	580	0	463	578	0.327352	490	578	0	525	568	0.292793	557	539	0	570	494	0.439189
853				407	587	0	424	586	0	443	580	0	464	580	0.327352	490	578	0	525	568	0	557	539	0	570	494	0
854				407	587	0	424	586	0	443	582	0.292793	463	581	0.207036	490	578	0	525	568	0	557	539	0	570	494	0
855				407	587	0	424	586	0	443	582	0	463	581	0	490	578	0	525	568	0	557	539	0	570	494	0
856				407	587	0	424	586	0	443	582	0	463	581	0	490	578	0	525	568	0	557	539	0	570	494	0
857				407	587	0	424	586	0	443	582	0	463	581	0	490	578	0	525	568	0	557	539	0	570	494	0
858				407	587	0	424	586	0	443	582	0	463	581	0	490	578	0	525	568	0	557	539	0	570	494	0
859	369	606		407	587	0	424	586	0	443	582	0	463	581	0	490	578	0	525	568	0	557	539	0	570	494	0
860	376	592	2.29147	415	568	3.01804	433	570	2.68748	453	567	2.6392	473	572	1.96956	494	576	0.654705	524	567	0.207036	557	539	0	570	494	0
861	348	575	4.79546	409	563	1.14339	440	565	1.25935	466	561	2.09608	489	561	2.8425	505	566	2.17634	524	562	0.731982	557	539	0	570	494	0
862	340	563	2.11136	395	565	2.07036	429	567	1.63676	464	565	0.654705	491	558	0.52784	513	554	2.11136	533	554	1.76285	561	535	0.828143	572	494	0.292793
863	338	552	1.63676	390	557	1.3811	420	563	1.44184	457	567	1.06578	494	565	1.11492	521	557	1.25081	542	543	2.08068	566	523	1.90315	577	489	1.03518
864	343	542	1.63676	396	548	1.58352	426	554	1.58352	459	563	0.654705	496	566	0.327352	534	561	1.99121	557	537	2.36511	575	506	2.81599	577	473	2.34234
865	354	553	2.27739	405	553	1.50724	432	554	0.878378	466	557	1.34971	500	563	0.731982	534	561	0	562	540	0.85363	582	506	1.02477	578	464	1.32568
866	371	563	2.88739	418	554	1.90878	439	553	1.03518	470	557	0.585586	500	563	0	534	561	0	562	546	0.878378	584	510	0.654705	578	464	0
867	388	557	2.6392	429	561	1.90878	447	558	1.3811	472	558	0.327352	500	565	0.292793	533	563	0.327352	562	546	0	584	510	0	576	461	0.52784
868	404	542	3.21072	437	558	1.25081	452	563	1.03518	476	562	0.828143	500	566	0.146396	530	561	0.52784	562	546	0	578	508	0.925892	573	461	0.439189
869	413	527	2.56089	439	551	1.06578	452	559	0.585586	475	565	0.462946	499	566	0.146396	530	561	0	561	544	0.327352	578	508	0	573	461	0
870	413	521	0.878378	443	543	1.30941	452	556	0.439189	473	566	0.327352	499	566	0	530	561	0	559	543	0.327352	577	508	0.146396	573	461	0
871	407	519	0.925892	443	543	0	452	556	0	473	565	0.146396	499	566	0	530	561	0	559	543	0	577	508	0	573	461	0
872	407	519	0	443	543	0	451	556	0.146396	472	565	0.146396	497	566	0.292793	530	561	0	557	544	0.327352	577	510	0.292793	573	462	0.146396
873	405	519	0.292793	439	543	0.585586	451	556	0	472	565	0	497	566	0	530	561	0	559	546	0.414072	577	510	0	572	464	0.327352
874	404	518	0.207036	438	547	0.603608	451	556	0	471	565	0.146396	497	566	0	530	561	0	561	546	0.292793	577	510	0	572	467	0.439189
875	404	519	0.146396	438	547	0	451	556	0	471	565	0	497	566	0	530	562	0.146396	561	546	0	578	513	0.462946	572	467	0
876	400	530	1.71353	438	547	0	451	556	0	471	565	0	497	566	0	530	562	0	561	547	0.146396	578	511	0.292793	572	463	0.585586
877	416	527	2.38316	438	549	0.292793	449	559	0.52784	471	568	0.439189	495	568	0.414072	530	562	0	561	547	0	577	510	0.207036	572	463	0
878	437	513	3.69488	449	546	1.66918	449	559	0	468	570	0.52784	491	568	0.585586	524	563	0.890495	558	546	0.462946	575	508	0.414072	570	458	0.788369
879	443	492	3.19735	452	529	2.52719	452	553	0.982057	468	567	0.439189	491	572	0.585586	524	563	0	553	544	0.788369	575	509	0.146396	571	461	0.462946
880	444	464	4.10171	448	520	1.44184	451	544	1.32568	466	565	0.414072	491	575	0.439189	523	565	0.327352	551	546	0.414072	571	510	0.603608	576	466	1.03518
881	443	463	0.207036	447	520	0.146396	451	544	0	466	565	0	491	575	0	520	566	0.462946	547	548	0.654705	572	518	1.18029	582	477	1.83434
882	444	468	0.746478	447	520	0	451	544	0	466	566	0.146396	490	570	0.746478	514	566	0.878378	544	554	0.982057	572	528	1.46396	582	482	0.731982
883	440	471	0.731982	447	520	0	447	539	0.937394	463	561	0.85363	485	566	0.937394	511	566	0.439189	543	559	0.746478	572	532	0.585586	582	482	0
884	438	472	0.327352	447	513	1.02477	447	535	0.585586	457	556	1.14339	477	566	1.17117	504	570	1.18029	542	562	0.462946	572	532	0	581	486	0.603608
885	439	472	0.146396	447	513	0	444	537	0.52784	457	558	0.292793	475	571	0.788369	504	570	0	542	562	0	571	534	0.327352	581	487	0.146396
886	439	471	0.146396	447	513	0	444	537	0	453	556	0.654705	475	571	0	504	573	0.439189	542	563	0.146396	572	535	0.207036	581	487	0
887	439	471	0	447	513	0	444	537	0	453	556	0	475	571	0	504	573	0	542	563	0	572	535	0	581	487	0
888	439	471	0	447	513	0	444	537	0	453	556	0	475	571	0	504	573	0	542	563	0	572	535	0	581	487	0
889	439	471	0	444	511	0.52784	444	537	0	453	556	0	475	571	0	504	573	0	542	563	0	572	535	0	581	487	0
890	439	471	0	444	511	0	440	537	0.585586	453	556	0	475	571	0	504	573	0	542	563	0	572	535	0	581	489	0.292793
891	439	471	0	444	511	0	440	537	0	453	557	0.146396	475	571	0	504	573	0	542	563	0	572	535	0	581	489	0
892	438	473	0.327352	449	511	0.731982	443	532	0.85363	453	554	0.439189	473	570	0.327352	504	573	0	542	563	0	572	534	0.146396	582	487	0.327352
893	451	471	1.92554	448	504	1.03518	440	521	1.66918	447	548	1.24221	468	568	0.788369	500	567	1.05568	540	557	0.925892	568	527	1.18029	580	480	1.06578
894	466	454	3.31904	448	502	0.292793	440	524	0.439189	447	548	0	468	568	0	500	567	0	533	554	1.11492	562	527	0.878378	577	481	0.462946
895	467	420	4.97963	451	489	1.95317	443	516	1.25081	451	548	0.585586	468	568	0	497	571	0.731982	528	558	0.937394	556	532	1.14339	575	492	1.63676
896	466	423	0.462946	451	483	0.878378	443	516	0	451	548	0	468	568	0	497	571	0	523	558	0.731982	552	540	1.30941	576	506	2.05477
897	463	424	0.462946	451	485	0.292793	443	516	0	451	548	0	468	563	0.731982	487	566	1.63676	515	559	1.18029	551	546	0.890495	577	508	0.327352
898	457	424	0.878378	452	482	0.462946	448	506	1.63676	451	534	2.04955	459	553	1.96956	476	566	1.61036	510	559	0.731982	548	546	0.439189	576	506	0.327352
899	467	428	1.57674	463	471	2.27739	453	490	2.45405	442	515	3.07781	449	546	1.787	467	565	1.32568	504	563	1.05568	544	546	0.585586	570	508	0.925892
900	491	439	3.86498	466	471	0.439189	448	486	0.937394	439	518	0.621107	448	546	0.146396	467	565	0	504	559	0.585586	539	546	0.731982	570	508	0
901	511	421	3.93912	472	464	1.34971	448	486	0	442	515	0.621107	448	546	0	467	565	0	501	562	0.621107	535	546	0.585586	568	513	0.788369
902	514	409	1.81082	472	462	0.292793	453	486	0.731982	445	514	0.462946	448	546	0	467	565	0	499	563	0.327352	529	548	0.925892	565	523	1.52842
903	508	411	0.925892	475	461	0.462946	453	486	0	448	516	0.52784	451	546	0.439189	467	562	0.439189	494	559	0.937394	528	552	0.603608	567	523	0.292793
904	502	411	0.878378	475	461	0	459	485	0.890495	449	514	0.327352	447	537	1.44184	459	556	1.46396	487	559	1.02477	527	554	0.327352	566	524	0.207036
905	502	415	0.585586	480	454	1.25935	461	472	1.92554	447	496	2.65135	442	525	1.90315	452	549	1.44925	480	558	1.03518	524	553	0.462946	562	524	0.585586
906	515	432	3.13302	483	456	0.52784	463	467	0.788369	442	492	0.937394	438	525	0.585586	449	549	0.439189	480	559	0.146396	520	553	0.585586	562	524	0
907	547	416	5.23764	489	449	1.34971	463	467	0	444	492	0.292793	443	525	0.731982	449	549	0	480	559	0	515	549	0.937394	553	528	1.44184
908	540	410	1.34971	489	451	0.292793	463	467	0	445	495	0.462946	442	525	0.146396	449	549	0	480	559	0	511	549	0.585586	551	533	0.788369
909	538	411	0.327352	491	451	0.292793	467	468	0.603608	445	495	0	439	525	0.439189	448	549	0.146396	471	557	1.34971	505	549	0.878378	549	538	0.788369
910	537	407	0.603608	495	448	0.731982	475	464	1.30941	453	486	1.76285	442	510	2.23943	442	534	2.36511	462	548	1.86332	500	553	0.937394	547	538	0.292793
911	537	406	0.146396	508	444	1.99121	489	458	2.22984	462	472	2.43652	443	495	2.20082	438	527	1.18029	459	547	0.462946	499	554	0.207036	547	538	0
912	542	416	1.63676	514	444	0.878378	489	452	0.878378	462	464	1.17117	442	491	0.603608	439	524	0.462946	459	547	0	499	554	0	543	538	0.585586
913	546	420	0.828143	514	444	0	487	444	1.20722	461	461	0.462946	442	490	0.146396	439	524	0	459	547	0	499	554	0	543	538	0
914	577	423	4.55949	518	438	1.05568	487	443	0.146396	458	458	0.621107	442	487	0.439189	439	524	0	459	547	0	496	552	0.52784	537	538	0.878378
915	577	420	0.439189	518	438	0	487	443	0	458	458	0	442	491	0.585586	439	524	0	459	547	0	491	551	0.746478	532	542	0.937394
916	575	423	0.52784	518	438	0	487	443	0	457	462	0.603608	439	491	0.439189	439	519	0.731982	452	538	1.66918	483	546	1.3811	528	548	1.05568
917	573	420	0.52784	518	438	0	489	442	0.327352	459	462	0.292793	444	483	1.3811	439	509	1.46396	448	529	1.44184	476	548	1.06578	524	548	0.585586
918	572	419	0.207036	524	439	0.890495	499	444	1.49296	468	457	1.50724	448	472	1.71353	437	499	1.49296	444	528	0.603608	476	548	0	524	548	0
919	563	421	1.34971	527	444	0.85363	502	445	0.462946	472	452	0.937394	448	467	0.731982	437	499	0	442	528	0.292793	476	548	0	524	548	0
920	565	437	2.36057	525	449	0.788369	502	445	0	473	448	0.603608	448	463	0.585586	437	499	0	442	528	0	476	548	0	524	548	0
921	565	452	2.19595	528	444	0.85363	502	438	1.02477	472	443	0.746478	449	463	0.146396	439	494	0.788369	445	528	0.439189	477	548	0.146396	524	548	0
922	566	452	0.146396	528	440	0.585586	502	432	0.878378	472	440	0.439189	447	461	0.414072	439	495	0.146396	445	528	0	475	546	0.414072	516	544	1.30941
923	567	453	0.207036	528	440	0	501	435	0.462946	471	442	0.327352	445	463	0.414072	437	495	0.292793	442	523	0.85363	468	540	1.34971	510	543	0.890495
924	565	453	0.292793	528	440	0	501	435	0	470	444	0.327352	445	463	0	438	486	1.32568	439	511	1.81082	459	539	1.32568	505	552	1.50724
925	566	449	0.603608	529	443	0.462946	509	437	1.20722	478	440	1.30941	456	454	2.08068	440	476	1.49296	437	509	0.414072	459	538	0.146396	505	552	0
926	558	452	1.25081	529	448	0.731982	511	442	0.788369	486	438	1.20722	461	444	1.63676	442	471	0.788369	437	506	0.439189	459	538	0	505	552	0
927	557	445	1.03518	524	448	0.731982	511	442	0	486	438	0	461	447	0.439189	442	471	0	437	506	0	459	538	0	505	552	0
928	543	434	2.60651	520	444	0.828143	509	437	0.788369	486	438	0	461	443	0.585586	442	471	0	437	506	0	459	538	0	505	552	0
929	543	423	1.61036	515	435	1.50724	504	435	0.788369	485	435	0.462946	459	443	0.292793	442	471	0	437	506	0	459	538	0	505	552	0
930	544	420	0.462946	516	432	0.462946	502	432	0.52784	485	435	0	461	444	0.327352	440	470	0.327352	437	506	0	459	538	0	505	552	0
931	544	415	0.731982	511	428	0.937394	499	430	0.52784	478	432	1.11492	459	442	0.414072	439	468	0.327352	437	506	0	459	538	0	505	552	0
932	544	416	0.146396	513	430	0.414072	500	430	0.146396	482	433	0.603608	461	443	0.327352	439	468	0	437	506	0	459	538	0	505	549	0.439189
933	553	426	1.96956	524	434	1.71353	509	432	1.34971	486	433	0.585586	461	440	0.439189	439	468	0	437	506	0	459	538	0	505	549	0
934	568	458	5.17382	534	445	2.17634	515	435	0.982057	486	433	0	461	440	0	439	468	0	437	506	0	459	538	0	505	549	0
935	572	467	1.44184	537	443	0.52784	519	429	1.05568	486	426	1.02477	459	440	0.292793	443	470	0.654705	442	506	0.731982	461	538	0.292793	504	549	0.146396
936	573	467	0.146396	537	443	0	519	429	0	486	426	0	457	439	0.327352	438	472	0.788369	442	506	0	461	535	0.439189	500	544	0.937394
937	571	466	0.327352	538	444	0.207036	519	429	0	486	426	0	459	440	0.327352	439	472	0.146396	437	497	1.50724	451	529	1.70726	485	543	2.20082
938	568	466	0.439189	538	444	0	519	432	0.439189	490	426	0.585586	459	439	0.146396	443	462	1.57674	440	491	0.982057	447	524	0.937394	482	548	0.85363
939	570	468	0.414072	544	451	1.34971	528	437	1.50724	504	426	2.04955	473	432	2.29147	448	451	1.76891	438	485	0.925892	447	523	0.146396	482	548	0
940	572	475	1.06578	543	453	0.327352	533	434	0.85363	506	424	0.414072	476	430	0.52784	448	451	0	442	485	0.585586	452	524	0.746478	486	548	0.585586
941	580	487	2.11136	553	448	1.63676	535	432	0.414072	506	421	0.439189	475	428	0.327352	449	449	0.327352	442	485	0	453	520	0.603608	489	542	0.982057
942	580	486	0.146396	553	448	0	535	432	0	505	425	0.603608	472	430	0.52784	447	453	0.654705	440	489	0.654705	452	519	0.207036	480	539	1.38884
943	580	485	0.146396	552	454	0.890495	535	437	0.731982	505	425	0	472	430	0	451	448	0.937394	439	478	1.617	442	511	1.87479	466	538	2.05477
944	578	485	0.292793	554	461	1.06578	542	445	1.55622	516	432	1.90878	487	428	2.21538	461	438	2.07036	439	468	1.46396	439	509	0.52784	466	538	0
945	578	492	1.02477	557	468	1.11492	549	448	1.11492	527	428	1.71353	495	424	1.30941	464	438	0.439189	443	467	0.603608	439	509	0	470	542	0.828143
946	585	502	1.787	563	466	0.925892	554	443	1.03518	528	425	0.462946	495	424	0	464	435	0.439189	444	467	0.146396	447	506	1.25081	472	539	0.52784
947	584	509	1.03518	563	466	0	554	443	0	528	425	0	495	419	0.731982	464	435	0	447	466	0.462946	449	506	0.292793	476	534	0.937394
948	587	514	0.85363	563	466	0	554	443	0	528	425	0	495	419	0	461	435	0.439189	447	466	0	449	506	0	473	535	0.462946
949	586	518	0.603608	562	473	1.03518	552	451	1.20722	527	430	0.746478	495	421	0.292793	461	434	0.146396	447	466	0	445	502	0.828143	457	535	2.34234
950	582	515	0.731982	561	476	0.462946	552	453	0.292793	529	433	0.52784	500	424	0.85363	468	433	1.03518	451	453	1.99121	443	494	1.20722	457	535	0
951	580	518	0.52784	558	492	2.38316	552	472	2.78153	540	447	2.60651	513	429	2.03907	481	426	2.16152	456	449	0.937394	443	490	0.585586	458	532	0.462946
952	577	533	2.23943	556	497	0.788369	554	472	0.292793	540	443	0.585586	514	429	0.146396	481	426	0	456	449	0	443	490	0	458	532	0
953	578	530	0.462946	558	494	0.52784	554	467	0.731982	539	442	0.207036	513	426	0.462946	481	426	0	456	449	0	444	489	0.207036	464	530	0.925892
954	577	528	0.327352	561	494	0.439189	554	467	0	539	442	0	513	426	0	481	426	0	456	449	0	444	489	0	462	532	0.414072
955	577	528	0	563	492	0.414072	563	464	1.38884	543	440	0.654705	515	424	0.414072	481	426	0	456	448	0.146396	444	489	0	462	532	0
956	580	540	1.81082	565	494	0.414072	558	464	0.731982	540	437	0.621107	513	420	0.654705	481	424	0.292793	456	448	0	445	490	0.207036	459	528	0.731982
957	580	542	0.292793	565	494	0	558	464	0	538	439	0.414072	513	421	0.146396	481	424	0	456	448	0	445	483	1.02477	448	523	1.76891
958	582	543	0.327352	568	490	0.731982	558	464	0	542	440	0.603608	516	425	0.731982	482	426	0.327352	459	445	0.621107	448	476	1.11492	444	523	0.585586
959	585	546	0.621107	568	500	1.46396	563	476	1.90315	549	454	2.29147	529	437	2.59002	500	430	2.69942	470	437	1.99121	445	472	0.731982	444	519	0.585586
960	584	549	0.462946	562	516	2.50162	563	495	2.78153	557	470	2.61882	539	442	1.63676	505	430	0.731982	473	438	0.462946	445	472	0	448	519	0.585586
961	584	546	0.439189	565	513	0.621107	572	491	1.44184	565	464	1.46396	540	440	0.327352	509	429	0.603608	473	438	0	445	472	0	448	519	0
962	580	551	0.937394	570	515	0.788369	577	491	0.731982	566	463	0.207036	542	439	0.327352	508	428	0.207036	473	438	0	449	473	0.603608	448	519	0
963	570	558	1.787	577	515	1.02477	577	491	0	563	463	0.439189	542	439	0	510	429	0.327352	475	443	0.788369	449	473	0	447	523	0.603608
964	577	562	1.18029	575	516	0.327352	577	491	0	563	463	0	542	439	0	510	429	0	475	440	0.439189	451	476	0.52784	448	521	0.327352
965	580	549	1.95317	568	516	1.02477	575	492	0.327352	563	468	0.731982	542	444	0.731982	511	429	0.146396	478	438	0.52784	449	470	0.925892	443	514	1.25935
966	578	546	0.52784	565	515	0.462946	573	492	0.292793	563	467	0.146396	542	444	0	514	430	0.462946	478	438	0	449	470	0	443	514	0
967	576	546	0.292793	567	514	0.327352	573	492	0	566	462	0.85363	546	442	0.654705	514	426	0.585586	478	438	0	449	470	0	443	514	0
968	570	548	0.925892	568	506	1.18029	573	486	0.878378	566	456	0.878378	546	435	1.02477	513	425	0.207036	480	435	0.52784	452	468	0.52784	443	514	0
969	576	552	1.05568	573	511	1.03518	573	486	0	565	459	0.462946	546	435	0	514	425	0.146396	480	435	0	452	468	0	443	514	0
970	581	556	0.937394	580	511	1.02477	573	486	0	568	461	0.52784	546	438	0.439189	514	425	0	480	435	0	449	467	0.462946	443	514	0
971	572	562	1.58352	580	511	0	578	486	0.731982	566	457	0.654705	546	438	0	516	426	0.327352	480	435	0	452	470	0.621107	443	514	0
972	577	568	1.14339	572	513	1.20722	571	486	1.02477	565	461	0.603608	544	437	0.327352	516	430	0.585586	480	437	0.292793	452	470	0	443	514	0
973	577	567	0.146396	572	513	0	571	486	0	565	462	0.146396	544	440	0.439189	516	430	0	483	437	0.439189	456	467	0.731982	439	510	0.828143
974	576	568	0.207036	572	513	0	573	494	1.20722	566	473	1.617	554	448	1.87479	525	438	1.76285	490	438	1.03518	458	462	0.788369	439	506	0.585586
975	576	568	0	567	525	1.90315	566	506	2.0338	562	485	1.85178	553	457	1.32568	527	438	0.292793	492	438	0.292793	458	461	0.146396	443	504	0.654705
976	573	567	0.462946	565	529	0.654705	565	510	0.603608	566	483	0.654705	553	457	0	530	438	0.439189	492	438	0	459	458	0.462946	443	504	0
977	573	568	0.146396	565	529	0	567	511	0.327352	565	482	0.207036	553	457	0	530	438	0	492	438	0	459	458	0	443	504	0
978	573	568	0	565	533	0.585586	567	511	0	565	482	0	553	457	0	530	438	0	492	438	0	459	458	0	443	504	0
979	573	568	0	565	533	0	567	511	0	566	483	0.207036	553	457	0	529	438	0.146396	492	438	0	459	458	0	443	504	0
980	573	568	0	565	533	0	567	511	0	566	483	0	553	457	0	529	438	0	492	438	0	459	458	0	443	504	0
981	573	568	0	565	533	0	567	511	0	566	483	0	553	457	0	529	438	0	492	438	0	459	458	0	443	504	0
982	573	568	0	565	533	0	567	511	0	566	483	0	553	457	0	529	438	0	492	438	0	459	458	0	443	504	0
983	573	568	0	565	533	0	567	511	0	566	483	0	553	457	0	529	438	0	494	438	0.292793	459	458	0	443	504	0
984	573	570	0.292793	565	533	0	571	511	0.585586	567	483	0.146396	553	457	0	529	438	0	494	438	0	459	461	0.439189	443	504	0
985	565	572	1.20722	566	533	0.146396	572	510	0.207036	571	478	0.937394	557	454	0.731982	529	438	0	494	438	0	459	462	0.146396	443	509	0.731982
986	558	581	1.66918	567	529	0.603608	572	504	0.878378	568	477	0.462946	556	452	0.327352	529	437	0.146396	494	438	0	459	462	0	444	506	0.462946
987	566	573	1.65629	572	532	0.85363	572	506	0.292793	568	480	0.439189	556	452	0	529	437	0	494	438	0	458	459	0.462946	440	501	0.937394
988	566	580	1.02477	572	532	0	572	506	0	568	480	0	558	453	0.327352	529	437	0	494	435	0.439189	458	459	0	440	506	0.731982
989	563	590	1.52842	572	532	0	573	505	0.207036	568	480	0	553	454	0.746478	529	437	0	492	437	0.414072	458	459	0	442	500	0.925892
990	563	590	0	567	530	0.788369	568	506	0.746478	568	480	0	557	456	0.654705	535	438	0.890495	501	434	1.38884	464	453	1.24221	443	486	2.05477
991	565	591	0.327352	567	533	0.439189	568	511	0.731982	566	491	1.63676	559	470	2.07036	543	449	1.99121	514	438	1.99121	477	445	2.23464	445	481	0.788369
992	565	591	0	559	548	2.48874	559	530	3.07781	561	511	3.01804	562	482	1.81082	552	458	1.86332	521	440	1.06578	480	445	0.439189	448	481	0.439189
993	561	596	0.937394	554	556	1.3811	562	540	1.52842	572	513	1.63676	571	482	1.31757	553	456	0.327352	521	440	0	480	445	0	448	481	0
994	553	599	1.25081	554	562	0.878378	571	546	1.58352	575	515	0.52784	572	485	0.462946	553	458	0.292793	521	443	0.439189	478	449	0.654705	443	482	0.746478
995	537	608	2.68748	563	568	1.58352	577	549	0.982057	578	518	0.621107	572	491	0.878378	556	464	0.982057	521	445	0.292793	478	449	0	443	482	0
996	530	609	1.03518	565	571	0.52784	578	554	0.746478	578	518	0	572	491	0	557	466	0.327352	521	449	0.585586	477	452	0.462946	442	482	0.146396
997	525	618	1.50724	566	572	0.207036	576	552	0.414072	575	520	0.52784	572	491	0	557	466	0	521	449	0	477	452	0	442	482	0
998	530	627	1.50724	563	572	0.439189	575	549	0.462946	575	519	0.146396	570	492	0.327352	557	467	0.146396	525	449	0.585586	483	447	1.14339	444	472	1.49296
999	533	628	0.462946	563	572	0	573	552	0.52784	573	529	1.49296	570	505	1.90315	562	481	2.17634	538	456	2.16152	495	447	1.75676	456	461	2.38316
1000	535	629	0.327352	554	586	2.43652	562	568	2.8425	565	543	2.36057	570	515	1.46396	568	489	1.46396	547	459	1.38884	505	447	1.46396	461	462	0.746478
1001	528	629	1.02477	538	586	2.34234	553	570	1.34971	568	547	0.731982	575	516	0.746478	572	489	0.585586	547	462	0.439189	506	448	0.207036	461	462	0
1002	514	625	2.13156	533	589	0.85363	556	575	0.85363	568	551	0.585586	576	520	0.603608	570	490	0.327352	547	462	0	506	448	0	459	463	0.327352
1003	515	622	0.462946	538	586	0.85363	556	571	0.585586	571	549	0.52784	576	520	0	570	490	0	546	462	0.146396	504	448	0.292793	458	461	0.327352
1004	510	618	0.937394	538	580	0.878378	557	566	0.746478	571	544	0.731982	575	515	0.746478	567	486	0.731982	543	459	0.621107	501	443	0.85363	458	457	0.585586
1005	511	625	1.03518	540	580	0.292793	557	568	0.292793	567	547	0.731982	573	520	0.788369	565	487	0.327352	543	459	0	501	443	0	458	457	0
1006	501	624	1.47127	547	595	2.42329	561	576	1.30941	573	553	1.24221	573	525	0.731982	566	494	1.03518	542	463	0.603608	500	447	0.603608	453	458	0.746478
1007	496	627	0.85363	547	596	0.146396	562	578	0.327352	572	557	0.603608	570	528	0.621107	565	499	0.746478	542	470	1.02477	501	452	0.746478	453	458	0
1008	496	634	1.02477	542	597	0.746478	562	580	0.292793	570	556	0.327352	570	528	0	565	501	0.292793	548	471	0.890495	510	452	1.31757	467	453	2.17634
1009	500	634	0.585586	538	603	1.05568	554	587	1.55622	565	565	1.50724	570	543	2.19595	570	514	2.03907	556	483	2.11136	523	453	1.90878	478	449	1.71353
1010	515	633	2.20082	534	601	0.654705	551	587	0.439189	563	571	0.925892	570	549	0.878378	575	521	1.25935	559	487	0.731982	527	454	0.603608	478	452	0.439189
1011	508	623	1.787	533	596	0.746478	549	590	0.52784	567	577	1.05568	575	551	0.788369	575	521	0	559	487	0	527	458	0.585586	478	452	0
1012	495	622	1.90878	532	600	0.603608	552	590	0.439189	567	573	0.585586	576	551	0.146396	573	523	0.414072	559	487	0	527	458	0	478	452	0
1013	491	624	0.654705	525	600	1.02477	549	590	0.439189	568	572	0.207036	576	551	0	573	523	0	559	487	0	527	458	0	478	452	0
1014	490	623	0.207036	523	596	0.654705	546	591	0.462946	563	572	0.731982	573	551	0.439189	573	523	0	559	487	0	527	458	0	478	452	0
1015	485	624	0.746478	523	596	0	546	591	0	563	572	0	573	551	0	573	523	0	559	487	0	527	458	0	478	452	0
1016	485	624	0	521	599	0.52784	543	591	0.439189	563	575	0.439189	572	551	0.146396	573	523	0	559	487	0	527	458	0	478	452	0
1017	489	628	0.828143	521	599	0	543	591	0	562	577	0.327352	572	556	0.731982	573	524	0.146396	561	491	0.654705	528	461	0.462946	481	453	0.462946
1018	487	629	0.327352	523	599	0.292793	540	592	0.462946	562	577	0	572	556	0	573	528	0.585586	561	491	0	528	461	0	482	456	0.462946
1019	487	628	0.146396	523	603	0.585586	543	594	0.52784	562	577	0	572	556	0	573	528	0	561	491	0	528	463	0.292793	482	456	0
1020	487	628	0	523	603	0	543	594	0	562	577	0	572	556	0	573	528	0	561	491	0	528	464	0.146396	482	456	0
1021	487	629	0.146396	523	603	0	543	594	0	562	577	0	572	556	0	573	528	0	561	491	0	529	464	0.146396	482	456	0
1022	487	628	0.146396	523	603	0	543	594	0	566	578	0.603608	572	556	0	576	528	0.439189	563	496	0.788369	529	464	0	482	459	0.439189
1023	487	628	0	521	606	0.52784	543	594	0	566	578	0	576	558	0.654705	576	528	0	563	496	0	529	464	0	482	459	0
1024	487	628	0	521	606	0	544	600	0.890495	566	582	0.585586	576	558	0	575	530	0.327352	563	496	0	534	468	0.937394	483	461	0.327352
1025	487	628	0	521	606	0	544	600	0	566	582	0	576	558	0	575	530	0	563	496	0	533	468	0.146396	483	461	0
1026	487	628	0	521	606	0	544	600	0	566	582	0	576	558	0	576	527	0.462946	563	496	0	533	468	0	483	461	0
1027	487	628	0	521	606	0	544	600	0	566	582	0	576	558	0	576	530	0.439189	563	496	0	532	468	0.146396	483	461	0
1028	487	628	0	521	606	0	544	600	0	566	582	0	576	558	0	576	530	0	563	496	0	532	468	0	483	461	0
1029	487	628	0	521	606	0	543	600	0.146396	566	582	0	576	558	0	576	530	0	563	496	0	532	468	0	485	461	0.292793
1030	500	628	1.90315	521	600	0.878378	539	594	1.05568	558	582	1.17117	572	561	0.731982	576	530	0	563	496	0	532	468	0	485	461	0
1031	519	629	2.78538	523	597	0.52784	540	586	1.18029	556	575	1.06578	570	559	0.414072	576	534	0.585586	568	499	0.85363	535	468	0.439189	485	461	0
1032	523	629	0.585586	523	597	0	535	582	0.937394	552	568	1.18029	563	557	1.06578	572	533	0.603608	568	499	0	535	468	0	486	453	1.18029
1033	524	627	0.327352	519	590	1.18029	534	575	1.03518	551	561	1.03518	562	548	1.32568	572	525	1.17117	566	494	0.788369	533	459	1.34971	486	448	0.731982
1034	532	627	1.17117	519	591	0.146396	532	576	0.327352	546	562	0.746478	559	549	0.462946	567	527	0.788369	563	494	0.439189	533	459	0	486	448	0
1035	537	625	0.788369	521	591	0.292793	532	576	0	547	561	0.207036	558	548	0.207036	567	527	0	561	497	0.52784	534	462	0.462946	486	451	0.439189
1036	525	623	1.78099	515	586	1.14339	530	570	0.925892	544	556	0.85363	559	540	1.18029	568	519	1.18029	562	492	0.746478	534	456	0.878378	486	445	0.878378
1037	525	623	0	518	585	0.462946	530	570	0	544	553	0.439189	559	538	0.292793	567	514	0.746478	561	480	1.76285	534	447	1.31757	487	438	1.03518
1038	527	623	0.292793	518	585	0	530	570	0	547	554	0.462946	559	538	0	567	514	0	562	483	0.462946	534	447	0	487	438	0
1039	514	624	1.90878	505	587	1.92554	520	571	1.47127	537	557	1.52842	554	543	1.03518	565	521	1.06578	561	489	0.890495	535	452	0.746478	487	438	0
1040	500	637	2.7969	505	587	0	520	573	0.292793	538	558	0.207036	552	544	0.327352	563	521	0.292793	561	490	0.146396	535	454	0.292793	490	440	0.52784
1041	497	641	0.731982	505	595	1.17117	519	577	0.603608	538	565	1.02477	552	548	0.585586	562	525	0.603608	561	490	0	537	457	0.52784	490	440	0
1042	496	636	0.746478	509	599	0.828143	520	585	1.18029	537	567	0.327352	551	554	0.890495	559	530	0.85363	559	500	1.49296	535	462	0.788369	491	447	1.03518
1043	494	632	0.654705	509	599	0	524	586	0.603608	540	575	1.25081	556	559	1.03518	563	535	0.937394	559	505	0.731982	535	464	0.292793	491	447	0
1044	490	634	0.654705	509	599	0	529	589	0.85363	546	572	0.982057	557	557	0.327352	567	533	0.654705	562	499	0.982057	535	459	0.731982	492	445	0.327352
1045	490	637	0.439189	516	604	1.25935	530	591	0.327352	547	572	0.146396	559	557	0.292793	567	533	0	562	499	0	535	461	0.292793	492	445	0
1046	492	641	0.654705	519	609	0.85363	533	591	0.439189	549	575	0.52784	559	557	0	567	532	0.146396	562	499	0	537	463	0.414072	492	447	0.292793
1047	486	639	0.925892	521	611	0.414072	538	597	1.14339	553	578	0.731982	562	558	0.462946	567	532	0	562	499	0	535	461	0.414072	490	447	0.292793
1048	477	627	2.19595	523	613	0.414072	538	597	0	554	581	0.462946	565	562	0.731982	572	534	0.788369	562	499	0	535	462	0.146396	490	447	0
1049	477	636	1.31757	518	613	0.731982	532	600	0.982057	548	582	0.890495	563	565	0.52784	570	538	0.654705	562	506	1.02477	538	468	0.982057	494	448	0.603608
1050	478	652	2.34691	504	619	2.22984	521	608	1.99121	539	590	1.76285	558	571	1.14339	568	547	1.34971	565	515	1.38884	544	475	1.34971	501	451	1.11492
1051	476	656	0.654705	494	619	1.46396	511	606	1.49296	535	592	0.654705	554	576	0.937394	567	552	0.746478	565	518	0.439189	549	478	0.85363	505	452	0.603608
1052	478	656	0.292793	487	617	1.06578	506	606	0.731982	529	595	0.982057	549	582	1.14339	559	558	1.46396	565	521	0.439189	547	482	0.654705	505	454	0.292793
1053	477	648	1.18029	487	617	0	506	606	0	532	595	0.439189	551	578	0.654705	565	558	0.878378	565	523	0.292793	547	480	0.292793	505	454	0
1054	472	649	0.746478	489	617	0.292793	506	606	0	532	597	0.292793	551	580	0.292793	565	558	0	565	523	0	547	483	0.439189	505	454	0
1055	472	647	0.292793	490	615	0.327352	509	606	0.439189	532	597	0	551	580	0	565	557	0.146396	565	523	0	548	481	0.327352	506	452	0.327352
1056	471	647	0.146396	490	615	0	509	606	0	532	594	0.439189	551	578	0.292793	565	556	0.146396	566	520	0.462946	548	477	0.585586	508	449	0.52784
1057	468	648	0.462946	491	617	0.327352	513	606	0.585586	533	594	0.146396	551	578	0	565	556	0	566	520	0	548	478	0.146396	508	449	0
1058	466	649	0.327352	491	617	0	509	609	0.731982	533	595	0.146396	551	578	0	565	556	0	566	520	0	548	478	0	508	449	0
1059	464	651	0.414072	491	618	0.146396	509	609	0	534	599	0.603608	551	578	0	565	556	0	566	523	0.439189	548	483	0.731982	508	449	0
1060	464	652	0.146396	491	620	0.292793	511	611	0.414072	534	599	0	551	580	0.292793	567	559	0.52784	566	523	0	548	483	0	511	454	0.85363
1061	467	653	0.462946	491	620	0	511	611	0	534	599	0	553	581	0.327352	567	559	0	566	523	0	551	483	0.439189	511	454	0
1062	467	653	0	491	620	0	511	611	0	534	599	0	553	581	0	567	559	0	566	523	0	551	483	0	511	454	0
1063	467	653	0	491	620	0	511	611	0	534	599	0	553	581	0	567	559	0	566	525	0.292793	551	483	0	511	454	0
1064	467	653	0	491	620	0	511	611	0	534	599	0	553	581	0	567	559	0	566	525	0	551	483	0	511	454	0
1065	467	653	0	492	620	0.146396	511	611	0	534	604	0.731982	553	581	0	567	559	0	566	525	0	551	483	0	511	454	0
1066	467	653	0	492	620	0	514	617	0.982057	534	604	0	554	585	0.603608	567	561	0.292793	566	525	0	551	483	0	510	458	0.603608
1067	467	653	0	494	624	0.654705	514	617	0	535	604	0.146396	554	585	0	567	561	0	566	525	0	551	483	0	510	458	0
1068	467	653	0	494	624	0	514	617	0	535	604	0	554	585	0	567	561	0	566	525	0	552	486	0.462946	513	461	0.621107
1069	467	653	0	494	624	0	514	617	0	535	604	0	558	585	0.585586	567	561	0	566	525	0	552	486	0	513	461	0
1070	467	653	0	494	624	0	514	617	0	535	604	0	558	585	0	568	561	0.146396	566	525	0	552	486	0	513	461	0
1071	467	653	0	494	624	0	514	617	0	535	604	0	558	585	0	568	561	0	566	525	0	552	486	0	513	461	0
1072	476	656	1.38884	494	624	0	514	617	0	533	606	0.414072	551	589	1.18029	563	565	0.937394	566	528	0.439189	549	487	0.462946	513	461	0
1073	470	667	1.83434	486	630	1.46396	505	617	1.31757	528	606	0.731982	548	590	0.462946	563	567	0.292793	566	529	0.146396	549	489	0.292793	510	462	0.462946
1074	466	680	1.99121	476	637	1.787	497	622	1.3811	524	609	0.731982	548	590	0	563	567	0	566	529	0	549	489	0	513	459	0.621107
1075	459	680	1.02477	475	637	0.146396	495	620	0.414072	520	604	0.937394	546	586	0.654705	563	562	0.731982	566	529	0	552	487	0.52784	514	458	0.207036
1076	452	677	1.11492	480	641	0.937394	501	620	0.878378	524	601	0.731982	546	578	1.17117	563	553	1.31757	566	520	1.31757	553	480	1.03518	515	452	0.890495
1077	439	676	1.90878	476	643	0.654705	499	625	0.788369	523	605	0.603608	546	584	0.878378	559	556	0.731982	565	523	0.462946	551	481	0.327352	514	454	0.327352
1078	424	661	3.10554	473	642	0.462946	499	625	0	524	605	0.146396	546	584	0	561	557	0.327352	565	523	0	548	482	0.462946	514	454	0
1079	415	651	1.96956	467	641	0.890495	495	625	0.585586	524	605	0	546	584	0	557	558	0.603608	562	525	0.52784	547	485	0.462946	514	454	0
1080	420	660	1.50724	470	641	0.439189	495	625	0	523	608	0.462946	537	589	1.50724	552	565	1.25935	561	528	0.462946	551	489	0.828143	524	458	1.57674
1081	428	675	2.48874	466	643	0.654705	487	629	1.30941	509	613	2.17634	528	592	1.38884	552	570	0.731982	562	533	0.746478	557	490	0.890495	530	458	0.878378
1082	428	682	1.02477	449	649	2.6392	471	634	2.45405	499	617	1.57674	524	601	1.44184	551	576	0.890495	562	540	1.02477	561	500	1.57674	534	468	1.57674
1083	430	682	0.292793	445	646	0.731982	468	634	0.439189	492	623	1.34971	523	606	0.746478	548	581	0.85363	562	548	1.17117	562	502	0.327352	538	468	0.585586
1084	428	682	0.292793	443	646	0.292793	463	634	0.731982	492	623	0	520	608	0.52784	548	581	0	562	547	0.146396	562	504	0.292793	538	468	0
1085	425	682	0.439189	445	649	0.52784	466	636	0.52784	494	622	0.327352	521	606	0.327352	548	581	0	562	547	0	562	502	0.292793	538	468	0
1086	421	686	0.828143	449	656	1.18029	471	643	1.25935	499	623	0.746478	524	605	0.462946	551	578	0.621107	565	544	0.621107	561	501	0.207036	538	468	0
1087	399	675	3.60088	447	658	0.414072	471	647	0.585586	496	628	0.85363	520	609	0.828143	546	584	1.14339	562	549	0.85363	558	506	0.85363	534	471	0.731982
1088	395	666	1.44184	444	658	0.439189	468	647	0.439189	495	628	0.146396	520	611	0.292793	544	587	0.52784	561	551	0.327352	558	509	0.439189	534	472	0.146396
1089	400	676	1.63676	437	655	1.11492	461	643	1.18029	491	629	0.603608	523	614	0.621107	544	587	0	561	553	0.292793	558	509	0	534	472	0
1090	409	685	1.86332	434	653	0.52784	456	643	0.731982	487	629	0.585586	518	614	0.731982	544	595	1.17117	559	557	0.654705	558	513	0.585586	535	475	0.462946
1091	411	682	0.52784	426	648	1.3811	449	639	1.18029	482	629	0.731982	515	614	0.439189	542	594	0.327352	559	558	0.146396	561	514	0.462946	539	478	0.731982
1092	413	680	0.414072	426	646	0.292793	449	639	0	477	627	0.788369	511	611	0.731982	542	594	0	559	558	0	561	514	0	539	478	0
1093	390	682	3.37982	423	646	0.439189	449	636	0.439189	481	625	0.654705	515	610	0.603608	542	589	0.731982	559	558	0	561	514	0	542	478	0.439189
1094	394	685	0.731982	428	653	1.25935	452	644	1.25081	483	625	0.292793	513	608	0.414072	542	589	0	559	557	0.146396	561	514	0	542	478	0
1095	386	684	1.18029	430	663	1.49296	456	653	1.44184	483	633	1.17117	513	614	0.878378	540	590	0.327352	557	557	0.292793	557	515	0.603608	537	478	0.731982
1096	385	666	2.6392	425	666	0.85363	453	653	0.439189	482	636	0.462946	511	614	0.292793	537	591	0.462946	553	559	0.654705	554	515	0.439189	537	478	0
1097	381	657	1.44184	425	656	1.46396	452	652	0.207036	482	636	0	511	615	0.146396	537	594	0.439189	553	559	0	554	518	0.439189	537	477	0.146396
1098	383	677	2.94253	420	656	0.731982	444	649	1.25081	475	638	1.06578	505	622	1.34971	533	600	1.05568	551	570	1.63676	554	528	1.46396	538	485	1.18029
1099	394	682	1.76891	420	651	0.731982	444	647	0.292793	475	638	0	505	623	0.146396	533	603	0.439189	551	573	0.439189	557	530	0.52784	542	487	0.654705
1100	378	677	2.45405	407	646	2.03907	437	644	1.11492	473	638	0.292793	505	620	0.439189	533	603	0	551	573	0	557	530	0	542	487	0
1101	362	676	2.34691	407	655	1.31757	437	648	0.585586	473	638	0	505	620	0	530	600	0.621107	549	571	0.414072	554	530	0.439189	543	489	0.327352
1102	349	674	1.92554	407	658	0.439189	438	651	0.462946	472	638	0.146396	501	620	0.585586	528	600	0.292793	548	571	0.146396	553	530	0.146396	542	490	0.207036
1103	350	674	0.146396	406	661	0.462946	438	655	0.585586	470	643	0.788369	497	623	0.731982	523	606	1.14339	543	577	1.14339	551	538	1.20722	540	497	1.06578
1104	344	677	0.982057	406	661	0	438	655	0	470	643	0	492	629	1.14339	514	611	1.50724	534	585	1.76285	546	547	1.50724	543	504	1.11492
1105	347	679	0.52784	402	663	0.654705	432	656	0.890495	457	643	1.90315	481	628	1.617	506	613	1.20722	532	586	0.327352	546	547	0	543	504	0
1106	345	679	0.292793	394	660	1.25081	416	652	2.41443	445	639	1.85178	478	630	0.52784	509	615	0.52784	532	586	0	546	549	0.292793	544	506	0.327352
1107	345	677	0.292793	387	655	1.25935	411	647	1.03518	442	643	0.731982	478	634	0.585586	510	617	0.327352	532	587	0.146396	546	549	0	543	510	0.603608
1108	342	677	0.439189	387	655	0	411	651	0.585586	443	644	0.207036	478	634	0	510	617	0	532	587	0	546	549	0	543	510	0
1109	340	675	0.414072	387	656	0.146396	411	651	0	445	646	0.414072	478	634	0	510	618	0.146396	533	591	0.603608	546	553	0.585586	542	511	0.207036
1110	344	677	0.654705	387	656	0	413	655	0.654705	445	646	0	480	636	0.414072	511	619	0.207036	533	591	0	548	553	0.292793	542	511	0
1111	343	679	0.327352	387	658	0.292793	413	655	0	445	646	0	480	636	0	511	619	0	533	591	0	548	553	0	542	511	0
1112	343	679	0	387	658	0	413	655	0	445	646	0	480	636	0	511	619	0	533	591	0	548	553	0	542	511	0
1113	343	677	0.292793	387	658	0	413	655	0	445	646	0	480	636	0	511	619	0	533	591	0	548	553	0	542	511	0
1114	350	676	1.03518	387	652	0.878378	413	649	0.878378	444	646	0.146396	478	636	0.292793	510	619	0.146396	533	591	0	547	554	0.207036	542	511	0
1115	356	676	0.878378	386	647	0.746478	407	644	1.14339	440	644	0.654705	476	636	0.292793	508	623	0.654705	533	595	0.585586	547	554	0	542	511	0
1116	362	680	1.05568	383	647	0.439189	407	644	0	439	637	1.03518	470	633	0.982057	505	619	0.731982	533	595	0	548	558	0.603608	542	511	0
1117	369	680	1.02477	383	647	0	407	641	0.439189	437	636	0.327352	467	630	0.621107	502	619	0.439189	529	599	0.828143	548	558	0	546	513	0.654705
1118	375	680	0.878378	385	646	0.327352	406	637	0.603608	434	632	0.731982	466	627	0.462946	497	619	0.731982	529	599	0	551	566	1.25081	548	518	0.788369
1119	373	680	0.292793	385	641	0.731982	406	637	0	433	629	0.462946	464	624	0.52784	497	617	0.292793	529	599	0	552	563	0.462946	549	519	0.207036
1120	353	675	3.01804	381	634	1.18029	401	628	1.50724	429	620	1.44184	461	619	0.85363	495	610	1.06578	528	596	0.462946	552	563	0	554	519	0.731982
1121	347	671	1.05568	378	634	0.439189	401	622	0.878378	433	618	0.654705	463	613	0.925892	499	605	0.937394	529	590	0.890495	553	557	0.890495	556	518	0.327352
1122	326	675	3.1296	375	642	1.25081	404	625	0.621107	434	620	0.327352	463	613	0	497	606	0.327352	529	590	0	553	557	0	556	518	0
1123	318	677	1.20722	373	646	0.654705	404	637	1.75676	437	630	1.52842	467	622	1.44184	497	614	1.17117	529	595	0.731982	553	562	0.731982	554	520	0.414072
1124	314	672	0.937394	369	652	1.05568	400	643	1.05568	433	634	0.828143	467	628	0.878378	500	620	0.982057	529	600	0.731982	552	562	0.146396	552	525	0.788369
1125	316	674	0.414072	369	647	0.731982	397	641	0.52784	433	636	0.292793	466	634	0.890495	500	625	0.731982	527	605	0.788369	549	568	0.982057	548	527	0.654705
1126	331	674	2.19595	371	646	0.327352	397	641	0	432	641	0.746478	462	637	0.731982	497	628	0.621107	525	608	0.52784	544	570	0.788369	548	527	0
1127	342	668	1.83434	376	642	0.937394	399	641	0.292793	432	641	0	462	637	0	496	628	0.146396	525	608	0	544	570	0	546	529	0.414072
1128	325	661	2.69146	372	632	1.57674	399	634	1.02477	432	633	1.17117	462	633	0.585586	495	623	0.746478	524	605	0.462946	544	570	0	546	528	0.146396
1129	304	662	3.07781	368	637	0.937394	399	634	0	428	636	0.731982	461	630	0.462946	492	623	0.439189	519	604	0.746478	540	570	0.585586	542	529	0.603608
1130	305	663	0.207036	368	639	0.292793	395	637	0.731982	426	636	0.292793	459	633	0.52784	489	625	0.52784	516	605	0.462946	540	570	0	542	529	0
1131	305	663	0	364	644	0.937394	394	643	0.890495	426	641	0.731982	456	639	0.982057	487	629	0.654705	516	609	0.585586	538	575	0.788369	539	535	0.982057
1132	307	665	0.414072	364	644	0	394	642	0.146396	425	641	0.146396	456	639	0	489	629	0.292793	515	610	0.207036	538	575	0	539	535	0
1133	307	665	0	364	644	0	391	643	0.462946	425	641	0	456	639	0	489	629	0	515	610	0	538	575	0	539	535	0
1134	307	665	0	363	643	0.207036	391	643	0	425	641	0	457	639	0.146396	489	629	0	515	610	0	538	575	0	539	535	0
1135	307	665	0	363	643	0	391	643	0	425	641	0	457	639	0	489	629	0	515	610	0	538	575	0	539	535	0
1136	307	665	0	363	643	0	391	643	0	425	644	0.439189	457	639	0	490	633	0.603608	516	610	0.146396	538	575	0	539	535	0
1137	307	665	0	363	643	0	391	643	0	425	644	0	458	641	0.327352	490	633	0	516	610	0	538	575	0	539	535	0
1138	312	665	0.731982	363	643	0	391	643	0	425	644	0	458	641	0	490	633	0	516	610	0	538	575	0	539	535	0
1139	314	666	0.327352	363	643	0	391	643	0	423	642	0.414072	458	641	0	487	633	0.439189	516	611	0.146396	538	575	0	539	535	0
1140	309	666	0.731982	361	644	0.327352	391	643	0	423	643	0.146396	454	642	0.603608	487	632	0.146396	516	611	0	538	575	0	539	535	0
1141	323	670	2.13156	363	644	0.292793	391	643	0	421	646	0.52784	456	644	0.414072	487	634	0.292793	516	611	0	538	576	0.146396	540	540	0.746478
1142	339	674	2.41443	367	646	0.654705	391	643	0	421	647	0.146396	453	644	0.439189	487	636	0.292793	515	614	0.462946	538	578	0.292793	540	539	0.146396
1143	339	676	0.292793	361	642	1.05568	387	634	1.44184	418	636	1.66918	447	637	1.34971	482	630	1.14339	511	615	0.603608	538	580	0.292793	540	540	0.146396
1144	329	676	1.46396	357	636	1.05568	386	625	1.32568	418	624	1.75676	451	624	1.99121	482	624	0.878378	509	614	0.327352	538	582	0.292793	540	540	0
1145	314	672	2.27268	353	632	0.828143	383	620	0.85363	419	617	1.03518	453	617	1.06578	487	614	1.63676	515	604	1.70726	540	582	0.292793	544	546	1.05568
1146	304	662	2.07036	352	630	0.327352	383	620	0	425	617	0.878378	462	611	1.58352	494	603	1.90878	521	592	1.96411	547	573	1.66918	554	542	1.57674
1147	304	657	0.731982	353	625	0.746478	390	625	1.25935	429	619	0.654705	466	610	0.603608	497	595	1.25081	524	584	1.25081	547	561	1.75676	552	535	1.06578
1148	305	651	0.890495	359	629	1.05568	390	625	0	432	622	0.621107	466	614	0.585586	496	599	0.603608	520	580	0.828143	542	547	2.17634	546	520	2.36511
1149	305	649	0.292793	359	632	0.439189	392	632	1.06578	432	625	0.439189	459	611	1.11492	491	599	0.731982	519	577	0.462946	542	544	0.439189	544	509	1.63676
1150	316	651	1.63676	361	629	0.52784	392	632	0	425	625	1.02477	458	611	0.146396	494	599	0.439189	521	582	0.788369	543	549	0.746478	544	513	0.585586
1151	329	665	2.7969	364	629	0.439189	394	624	1.20722	426	623	0.327352	458	611	0	495	600	0.207036	521	585	0.439189	544	553	0.603608	547	516	0.621107
1152	326	665	0.439189	361	623	0.982057	391	619	0.85363	424	611	1.78099	458	609	0.292793	491	603	0.731982	523	586	0.327352	546	556	0.52784	544	519	0.621107
1153	321	663	0.788369	361	622	0.146396	390	614	0.746478	425	605	0.890495	459	605	0.603608	494	600	0.621107	523	586	0	549	557	0.462946	548	519	0.585586
1154	310	661	1.63676	361	622	0	390	614	0	424	608	0.462946	462	604	0.462946	495	600	0.146396	524	586	0.146396	549	557	0	548	519	0
1155	304	660	0.890495	361	625	0.439189	390	614	0	424	609	0.146396	459	604	0.439189	495	600	0	524	586	0	547	556	0.327352	548	519	0
1156	301	660	0.439189	357	632	1.18029	390	623	1.31757	428	618	1.44184	459	615	1.61036	495	604	0.585586	524	590	0.585586	547	561	0.731982	548	524	0.731982
1157	301	661	0.146396	357	632	0	388	628	0.788369	428	622	0.585586	459	615	0	495	610	0.878378	523	591	0.207036	547	561	0	546	527	0.52784
1158	302	658	0.462946	357	636	0.585586	388	628	0	428	623	0.146396	459	615	0	495	610	0	523	591	0	547	561	0	546	527	0
1159	302	660	0.292793	357	636	0	388	628	0	428	623	0	461	617	0.414072	495	610	0	523	591	0	547	561	0	547	528	0.207036
1160	301	660	0.146396	357	636	0	388	628	0	426	623	0.292793	461	617	0	495	610	0	523	591	0	547	561	0	547	528	0
1161	302	661	0.207036	357	636	0	388	629	0.146396	426	625	0.292793	461	617	0	495	610	0	523	591	0	546	562	0.207036	547	528	0
1162	302	661	0	357	636	0	388	629	0	425	628	0.462946	461	617	0	495	610	0	523	591	0	546	562	0	547	528	0
1163	318	660	2.34691	361	630	1.05568	391	628	0.462946	425	628	0	461	620	0.439189	495	618	1.17117	523	596	0.731982	546	565	0.439189	544	528	0.439189
1164	323	666	1.14339	361	627	0.439189	392	617	1.617	426	613	2.20082	459	611	1.34971	494	610	1.18029	523	596	0	546	568	0.439189	544	528	0
1165	312	667	1.617	357	619	1.30941	388	609	1.30941	426	603	1.46396	459	600	1.61036	492	600	1.49296	523	595	0.146396	546	568	0	548	529	0.603608
1166				361	615	0.828143	388	608	0.146396	428	597	0.925892	462	591	1.38884	497	591	1.50724	529	585	1.70726	553	561	1.44925	553	525	0.937394
1167				361	615	0	388	608	0	428	599	0.292793	466	585	1.05568	497	580	1.61036	528	568	2.49304	552	547	2.05477	554	519	0.890495
1168				361	617	0.292793	394	611	0.982057	433	604	1.03518	464	591	0.925892	495	575	0.788369	523	561	1.25935	544	535	2.11136	548	509	1.70726
1169				364	620	0.621107	397	614	0.621107	437	610	1.05568	467	596	0.85363	496	581	0.890495	523	559	0.292793	539	524	1.76891	539	499	1.96956
1170	305	641		366	622	0.414072	400	618	0.731982	437	610	0	467	596	0	497	581	0.146396	527	559	0.585586	544	527	0.85363	539	494	0.731982
1171	310	644	0.85363	366	624	0.292793	399	627	1.32568	438	622	1.76285	467	604	1.17117	497	581	0	527	559	0	542	532	0.788369	539	495	0.146396
1172	310	643	0.146396	367	629	0.746478	400	630	0.462946	437	624	0.327352	459	605	1.18029	489	580	1.18029	518	559	1.31757	540	528	0.654705	539	497	0.292793
1173	311	646	0.462946	367	629	0	396	630	0.585586	429	619	1.3811	459	605	0	491	584	0.654705	519	559	0.146396	540	528	0	539	497	0
1174	315	648	0.654705	367	629	0	394	627	0.52784	426	620	0.462946	457	605	0.292793	492	586	0.327352	520	562	0.462946	544	530	0.654705	539	499	0.292793
1175	324	660	2.19595	366	625	0.603608	394	627	0	426	620	0	457	605	0	492	586	0	520	565	0.439189	544	533	0.439189	539	501	0.292793
1176	330	666	1.24221	362	623	0.654705	391	618	1.38884	426	614	0.878378	457	606	0.146396	492	594	1.17117	521	572	1.03518	544	538	0.731982	537	505	0.654705
1177	326	666	0.585586	363	625	0.327352	391	611	1.02477	426	603	1.61036	458	599	1.03518	492	594	0	523	577	0.788369	546	544	0.925892	537	508	0.439189
1178	319	662	1.18029	363	618	1.02477	391	605	0.878378	430	595	1.30941	463	591	1.3811	495	591	0.621107	527	578	0.603608	548	548	0.654705	540	510	0.52784
1179				362	618	0.146396	391	605	0	430	589	0.878378	464	585	0.890495	497	582	1.34971	527	577	0.146396	548	547	0.146396	542	513	0.52784
1180				362	617	0.146396	394	608	0.621107	430	592	0.439189	466	576	1.34971	497	573	1.31757	525	565	1.78099	548	539	1.17117	546	513	0.585586
1181				366	617	0.585586	394	606	0.292793	433	601	1.38884	466	581	0.731982	499	561	1.78099	525	551	2.04955	546	527	1.78099	546	504	1.31757
1182	314	646		367	618	0.207036	399	611	1.03518	435	601	0.292793	470	587	1.05568	502	567	0.982057	527	543	1.20722	544	515	1.78099	542	494	1.57674
1183	315	643	0.462946	367	622	0.585586	401	614	0.52784	438	605	0.731982	475	591	0.937394	506	572	0.937394	532	549	1.14339	544	515	0	538	489	0.937394
1184	318	646	0.621107	369	624	0.414072	400	620	0.890495	438	611	0.878378	473	594	0.52784	504	572	0.292793	532	552	0.439189	544	519	0.585586	533	486	0.85363
1185	323	642	0.937394	369	624	0	401	623	0.462946	438	617	0.878378	471	599	0.788369	502	573	0.327352	529	554	0.52784	544	519	0	535	491	0.788369
1186	330	646	1.18029	376	625	1.03518	405	625	0.654705	438	617	0	468	604	0.85363	502	582	1.31757	529	556	0.292793	547	523	0.731982	539	492	0.603608
1187	339	661	2.56089	371	623	0.788369	401	618	1.18029	434	614	0.731982	468	604	0	504	585	0.52784	530	561	0.746478	547	525	0.292793	539	492	0
1188	333	660	0.890495	371	623	0	401	617	0.146396	433	611	0.462946	468	603	0.146396	504	585	0	532	565	0.654705	548	530	0.746478	538	495	0.462946
1189				371	623	0	400	614	0.462946	435	608	0.52784	471	600	0.621107	505	589	0.603608	534	566	0.327352	548	530	0	538	495	0
1190				371	623	0	402	619	0.788369	435	611	0.439189	470	603	0.462946	505	589	0	534	567	0.146396	548	530	0	538	500	0.731982
1191				373	625	0.414072	402	619	0	435	611	0	470	604	0.146396	505	589	0	534	567	0	548	533	0.439189	538	500	0
1192	329	656		373	625	0	402	623	0.585586	434	613	0.327352	470	604	0	505	589	0	534	567	0	549	535	0.327352	538	502	0.292793
1193	329	656	0	371	625	0.292793	402	623	0	434	614	0.146396	470	604	0	506	592	0.462946	534	567	0	549	535	0	538	502	0
1194	338	662	1.58352	373	627	0.414072	402	622	0.146396	434	614	0	470	608	0.585586	506	592	0	530	570	0.731982	549	535	0	535	500	0.52784
1195	348	676	2.5187	375	630	0.52784	402	623	0.146396	435	614	0.146396	470	608	0	505	596	0.603608	532	577	1.06578	547	539	0.654705	535	501	0.146396
1196	342	672	1.05568	372	632	0.52784	402	620	0.439189	435	609	0.731982	470	604	0.585586	505	597	0.146396	532	577	0	549	543	0.654705	535	506	0.731982
1197				367	625	1.25935	400	613	1.06578	435	605	0.585586	471	601	0.462946	505	595	0.292793	534	577	0.292793	552	542	0.462946	542	506	1.02477
1198				369	623	0.414072	400	608	0.731982	438	597	1.25081	473	594	1.06578	505	590	0.731982	535	575	0.327352	553	539	0.462946	542	504	0.292793
1199				375	622	0.890495	404	603	0.937394	439	591	0.890495	473	586	1.17117	506	586	0.603608	535	573	0.292793	553	539	0	542	504	0
1200				378	620	0.52784	404	605	0.292793	440	586	0.746478	475	577	1.34971	506	575	1.61036	535	565	1.17117	553	533	0.878378	546	500	0.828143
1201				378	624	0.585586	405	610	0.746478	440	591	0.731982	472	570	1.11492	505	559	2.34691	533	549	2.36057	551	521	1.78099	547	494	0.890495
1202				378	624	0	407	613	0.52784	443	595	0.731982	475	576	0.982057	505	551	1.17117	528	532	2.59415	547	505	2.41443	539	482	2.11136
1203				378	624	0	407	615	0.292793	444	597	0.327352	478	581	0.85363	508	553	0.52784	527	524	1.18029	539	494	1.99121	533	471	1.83434
1204				382	624	0.585586	411	613	0.654705	447	597	0.439189	482	580	0.603608	509	556	0.462946	529	525	0.327352	534	489	1.03518	523	464	1.787
1205	348	666		386	624	0.585586	415	613	0.585586	451	597	0.585586	482	580	0	510	558	0.327352	529	525	0	535	489	0.146396	515	461	1.25081
1206	354	665	0.890495	392	627	0.982057	415	613	0	451	600	0.439189	483	586	0.890495	513	562	0.731982	534	532	1.25935	539	496	1.18029	519	470	1.44184
1207	358	666	0.603608	390	630	0.52784	418	620	1.11492	451	610	1.46396	485	595	1.34971	513	571	1.31757	534	542	1.46396	539	505	1.31757	520	475	0.746478
1208	359	666	0.146396	390	630	0	419	620	0.146396	453	610	0.292793	483	597	0.414072	513	571	0	534	544	0.292793	539	508	0.439189	520	478	0.439189
1209	359	668	0.292793	390	630	0	419	622	0.292793	453	610	0	483	597	0	514	576	0.746478	534	547	0.439189	539	510	0.292793	520	482	0.585586
1210	358	670	0.327352	390	630	0	419	622	0	453	610	0	483	597	0	514	576	0	534	552	0.731982	542	513	0.621107	519	486	0.603608
1211	358	668	0.292793	390	630	0	416	619	0.621107	453	610	0	483	597	0	515	581	0.746478	534	552	0	542	513	0	523	486	0.585586
1212	359	668	0.146396	390	630	0	420	622	0.731982	453	610	0	483	597	0	515	581	0	534	552	0	542	513	0	523	486	0
1213	362	670	0.52784	390	630	0	419	618	0.603608	453	610	0	483	597	0	515	581	0	534	552	0	544	514	0.327352	519	487	0.603608
1214	361	667	0.462946	390	630	0	419	619	0.146396	453	610	0	483	597	0	515	581	0	535	552	0.146396	544	514	0	521	486	0.327352
1215	359	667	0.292793	390	630	0	419	619	0	453	610	0	485	601	0.654705	515	581	0	537	552	0.292793	544	514	0	521	486	0
1216	356	666	0.462946	390	630	0	419	619	0	454	614	0.603608	485	601	0	518	581	0.439189	538	553	0.207036	544	516	0.292793	521	490	0.585586
1217	358	665	0.327352	390	630	0	418	623	0.603608	454	614	0	485	601	0	518	581	0	538	553	0	544	516	0	521	490	0
1218	358	662	0.439189	390	630	0	416	630	1.06578	454	615	0.146396	485	605	0.585586	519	584	0.462946	538	557	0.585586	544	519	0.439189	521	490	0
1219	359	662	0.146396	386	633	0.731982	416	630	0	452	614	0.327352	485	605	0	519	584	0	538	557	0	544	519	0	523	494	0.654705
1220	359	658	0.585586	386	633	0	416	629	0.146396	453	619	0.746478	485	605	0	519	584	0	538	557	0	544	523	0.585586	523	494	0
1221				386	633	0	416	629	0	453	619	0	485	605	0	519	584	0	538	557	0	544	523	0	519	491	0.731982
1222				386	633	0	415	634	0.746478	453	622	0.439189	485	605	0	519	584	0	538	557	0	542	523	0.292793	520	495	0.603608
1223				386	633	0	416	630	0.603608	451	625	0.52784	485	606	0.146396	519	586	0.292793	538	558	0.146396	542	523	0	520	495	0
1224				390	632	0.603608	418	632	0.414072	452	623	0.327352	486	608	0.327352	519	586	0	538	558	0	544	523	0.292793	521	495	0.146396
1225				395	627	1.03518	418	632	0	453	625	0.327352	487	610	0.327352	519	586	0	538	558	0	544	523	0	521	495	0
1226	359	628		395	627	0	418	632	0	453	625	0	487	610	0	519	586	0	538	558	0	544	523	0	521	496	0.146396
1227	361	628	0.292793	395	627	0	420	630	0.414072	453	625	0	487	610	0	519	589	0.439189	537	562	0.603608	544	525	0.292793	521	496	0
1228	361	628	0	394	625	0.327352	420	630	0	453	625	0	487	610	0	519	589	0	537	562	0	544	525	0	523	499	0.52784
1229	357	628	0.585586	394	625	0	420	630	0	453	625	0	487	610	0	519	589	0	537	562	0	544	525	0	523	499	0
1230	358	629	0.207036	394	625	0	420	630	0	453	625	0	487	610	0	519	589	0	539	562	0.292793	544	525	0	523	499	0
1231	356	624	0.788369	394	625	0	420	630	0	453	625	0	487	610	0	519	589	0	539	562	0	544	525	0	523	499	0
1232	357	624	0.146396	394	625	0	419	629	0.207036	453	625	0	487	610	0	520	589	0.146396	539	562	0	544	525	0	523	500	0.146396
1233	356	622	0.327352	394	625	0	416	628	0.462946	454	625	0.146396	487	610	0	520	589	0	539	562	0	544	525	0	523	500	0
1234	350	622	0.878378	394	627	0.292793	416	632	0.585586	454	625	0	487	610	0	520	589	0	539	562	0	544	525	0	523	500	0
1235	350	620	0.292793	386	627	1.17117	411	629	0.85363	448	627	0.925892	485	610	0.292793	518	589	0.292793	537	562	0.292793	539	525	0.731982	520	500	0.439189
1236	350	624	0.585586	385	632	0.746478	411	636	1.02477	448	630	0.439189	483	613	0.52784	518	589	0	532	562	0.731982	542	529	0.731982	523	497	0.621107
1237	350	636	1.75676	385	632	0	411	636	0	448	632	0.292793	483	618	0.731982	515	595	0.982057	532	568	0.878378	542	533	0.585586	523	502	0.731982
1238	353	646	1.52842	385	632	0	411	636	0	448	632	0	483	618	0	515	595	0	535	573	0.85363	542	533	0	523	502	0
1239	358	652	1.14339	385	632	0	415	632	0.828143	448	632	0	483	618	0	518	599	0.731982	535	573	0	544	538	0.788369	523	502	0
1240	363	663	1.76891	386	634	0.327352	414	632	0.146396	448	629	0.439189	483	618	0	518	599	0	535	577	0.585586	548	539	0.603608	524	502	0.146396
1241	361	667	0.654705	386	632	0.292793	414	632	0	449	627	0.327352	483	618	0	519	603	0.603608	535	581	0.585586	548	539	0	527	506	0.731982
1242	353	651	2.61882	385	625	1.03518	415	628	0.603608	449	627	0	483	618	0	519	603	0	540	577	0.937394	548	542	0.439189	530	505	0.462946
1243	352	651	0.146396	385	625	0	415	628	0	452	625	0.52784	486	618	0.439189	519	601	0.292793	540	577	0	548	542	0	530	505	0
1244				386	629	0.603608	415	628	0	451	628	0.462946	486	618	0	519	601	0	539	580	0.462946	548	542	0	529	508	0.462946
1245				381	627	0.788369	413	628	0.292793	451	628	0	486	618	0	519	601	0	539	580	0	548	542	0	528	508	0.146396
1246				381	627	0	413	628	0	451	628	0	486	618	0	519	603	0.292793	539	580	0	548	542	0	528	508	0
1247				381	627	0	413	628	0	451	628	0	490	618	0.585586	519	603	0	539	580	0	548	542	0	527	510	0.327352
1248				378	632	0.85363	411	633	0.788369	449	633	0.788369	486	620	0.654705	514	606	0.85363	533	585	1.14339	544	547	0.937394	524	513	0.621107
1249				378	632	0	410	636	0.462946	449	634	0.146396	486	622	0.292793	514	606	0	533	585	0	544	547	0	524	513	0
1250				381	634	0.52784	410	636	0	449	634	0	486	622	0	514	606	0	533	584	0.146396	543	543	0.603608	521	513	0.439189
1251				376	637	0.85363	401	641	1.50724	439	637	1.52842	477	622	1.31757	504	604	1.49296	525	582	1.20722	533	543	1.46396	514	511	1.06578
1252				369	634	1.11492	395	639	0.925892	432	636	1.03518	470	622	1.02477	504	604	0	523	580	0.414072	532	539	0.603608	511	510	0.462946
1253				368	632	0.327352	394	637	0.327352	429	633	0.621107	467	622	0.439189	500	604	0.585586	523	580	0	532	539	0	511	508	0.292793
1254				368	632	0	394	637	0	429	637	0.585586	468	625	0.462946	504	606	0.654705	523	580	0	532	543	0.585586	515	509	0.603608
1255				368	632	0	394	637	0	432	638	0.462946	470	629	0.654705	504	606	0	525	584	0.654705	532	543	0	513	511	0.414072
1256				368	632	0	394	637	0	432	639	0.146396	470	629	0	504	609	0.439189	525	584	0	533	543	0.146396	514	511	0.146396
1257				368	632	0	394	638	0.146396	428	638	0.603608	464	628	0.890495	501	608	0.462946	521	578	1.05568	530	539	0.731982	513	504	1.03518
1258				364	634	0.654705	390	637	0.603608	424	636	0.654705	461	624	0.731982	496	604	0.937394	518	573	0.85363	530	533	0.878378	513	497	1.02477
1259				364	630	0.585586	390	636	0.146396	423	634	0.327352	461	624	0	496	604	0	518	573	0	529	535	0.327352	515	497	0.292793
1260				368	627	0.731982	390	637	0.146396	426	641	1.11492	463	629	0.788369	492	608	0.828143	516	582	1.34971	530	547	1.76285	525	514	2.88739
1261				371	627	0.439189	394	641	0.828143	430	642	0.603608	463	633	0.585586	486	614	1.24221	508	592	1.87479	529	557	1.47127	528	520	0.982057
1262				371	627	0	394	641	0	426	642	0.585586	454	633	1.31757	482	614	0.585586	511	595	0.621107	533	558	0.603608	533	520	0.731982
1263				364	617	1.787	386	627	2.36057	418	636	1.46396	448	633	0.878378	482	618	0.585586	511	600	0.731982	533	565	1.02477	532	521	0.207036
1264				363	609	1.18029	386	627	0	414	638	0.654705	448	636	0.439189	481	624	0.890495	513	601	0.327352	533	565	0	530	524	0.52784
1265				358	606	0.85363	378	625	1.20722	413	638	0.146396	448	637	0.146396	482	624	0.146396	513	604	0.439189	534	565	0.146396	530	524	0
1266				358	605	0.146396	378	625	0	413	638	0	448	637	0	482	624	0	513	604	0	534	565	0	530	524	0
1267				358	605	0	378	625	0	413	638	0	448	637	0	482	624	0	513	604	0	534	568	0.439189	530	527	0.439189
1268				357	604	0.207036	378	625	0	413	638	0	448	637	0	482	624	0	513	604	0	534	568	0	529	528	0.207036
1269				357	604	0	375	633	1.25081	411	643	0.788369	448	641	0.585586	482	624	0	511	604	0.292793	533	567	0.207036	529	528	0
1270				357	604	0	376	632	0.207036	411	643	0	448	641	0	482	624	0	511	604	0	533	567	0	527	529	0.327352
1271				357	604	0	381	625	1.25935	411	643	0	448	641	0	482	624	0	509	604	0.292793	532	568	0.207036	527	529	0
1272				357	604	0	381	625	0	411	643	0	449	641	0.146396	482	627	0.439189	506	604	0.439189	527	566	0.788369	527	528	0.146396
1273				353	601	0.731982	378	619	0.982057	411	638	0.731982	449	641	0	482	624	0.439189	506	604	0	527	566	0	524	527	0.462946
1274				353	601	0	376	623	0.654705	411	638	0	448	641	0.146396	481	628	0.603608	506	604	0	527	570	0.585586	528	532	0.937394
1275				353	601	0	376	623	0	411	639	0.146396	448	641	0	481	628	0	506	608	0.585586	527	575	0.731982	527	534	0.327352
1276				353	601	0	376	623	0	411	639	0	447	644	0.462946	475	633	1.14339	496	611	1.52842	520	578	1.11492	527	538	0.585586
1277				358	604	0.85363	378	624	0.327352	411	643	0.585586	442	644	0.731982	463	632	1.76285	485	608	1.66918	516	576	0.654705	529	540	0.414072
1278				358	604	0	378	624	0	404	639	1.18029	429	639	2.03907	458	630	0.788369	489	614	1.05568	518	585	1.34971	529	544	0.585586
1279				357	585	2.78538	372	603	3.19735	392	625	2.69942	418	634	1.76891	454	637	1.18029	489	619	0.731982	518	589	0.585586	527	546	0.414072
1280				356	576	1.32568	366	599	1.05568	390	625	0.292793	418	639	0.731982	453	637	0.146396	485	622	0.731982	514	589	0.585586	523	548	0.654705
1281				347	573	1.38884	362	595	0.828143	387	623	0.52784	418	639	0	453	637	0	485	622	0	514	589	0	523	548	0
1282				347	573	0	362	595	0	387	623	0	418	639	0	453	637	0	485	622	0	513	589	0.146396	520	551	0.621107
1283				347	573	0	362	595	0	387	623	0	418	639	0	453	637	0	485	622	0	513	589	0	521	551	0.146396
1284				347	573	0	362	595	0	387	623	0	418	639	0	453	637	0	485	622	0	513	589	0	521	551	0
1285				347	573	0	362	595	0	387	623	0	418	639	0	453	637	0	485	622	0	513	589	0	521	551	0
1286				347	573	0	362	595	0	387	623	0	418	639	0	453	637	0	485	622	0	513	589	0	521	551	0
1287				347	573	0	362	599	0.585586	387	623	0	418	639	0	453	639	0.292793	485	622	0	510	590	0.462946	521	551	0
1288				344	575	0.52784	362	599	0	387	623	0	418	639	0	453	639	0	485	622	0	511	591	0.207036	521	551	0
1289				344	575	0	362	599	0	387	623	0	418	639	0	453	639	0	485	622	0	513	591	0.292793	521	551	0
1290				344	575	0	362	599	0	387	623	0	418	639	0	453	639	0	485	622	0	513	591	0	521	551	0
1291				344	575	0	362	599	0	387	623	0	418	639	0	453	639	0	485	622	0	513	591	0	521	551	0
1292	319	553		348	577	0.654705	362	599	0	387	623	0	418	639	0	453	639	0	485	622	0	513	591	0	521	551	0
1293	315	559	1.05568	350	573	0.654705	364	594	0.788369	387	623	0	418	639	0	453	639	0	485	622	0	514	591	0.146396	523	551	0.292793
1294	316	559	0.146396	352	566	1.06578	367	584	1.52842	391	610	1.99121	418	633	0.878378	453	639	0	483	629	1.06578	515	599	1.18029	525	556	0.788369
1295	321	546	2.03907	354	556	1.49296	368	577	1.03518	391	610	0	423	632	0.746478	456	642	0.621107	487	632	0.731982	520	601	0.788369	530	557	0.746478
1296	316	544	0.788369	353	559	0.462946	371	584	1.11492	400	611	1.32568	429	630	0.925892	466	639	1.52842	496	629	1.38884	527	599	1.06578	533	557	0.439189
1297	312	542	0.654705	353	559	0	371	584	0	400	611	0	430	632	0.327352	461	636	0.85363	497	630	0.207036	527	600	0.146396	533	557	0
1298	319	549	1.44925	352	561	0.327352	371	584	0	400	610	0.146396	426	632	0.585586	463	642	0.925892	494	636	0.982057	525	605	0.788369	533	561	0.585586
1299	319	553	0.585586	356	559	0.654705	373	578	0.925892	396	609	0.603608	426	629	0.439189	459	642	0.585586	492	636	0.292793	521	608	0.731982	533	561	0
1300	319	537	2.34234	356	554	0.731982	373	578	0	400	609	0.585586	430	629	0.585586	462	639	0.621107	497	636	0.731982	528	605	1.11492	535	563	0.414072
1301				354	558	0.654705	373	578	0	400	609	0	433	628	0.462946	467	639	0.731982	499	633	0.52784	528	605	0	535	563	0
1302	312	540		350	558	0.585586	373	578	0	401	609	0.146396	432	629	0.207036	467	639	0	494	632	0.746478	525	604	0.462946	535	563	0
1303	318	553	2.09608	350	559	0.146396	369	580	0.654705	397	609	0.585586	429	630	0.462946	463	641	0.654705	492	636	0.654705	525	604	0	535	563	0
1304	318	556	0.439189	352	563	0.654705	369	580	0	399	609	0.292793	429	630	0	463	641	0	492	636	0	524	606	0.327352	535	563	0
1305	319	539	2.49304	356	558	0.937394	371	580	0.292793	399	609	0	430	630	0.146396	464	639	0.327352	495	634	0.52784	528	606	0.585586	537	566	0.52784
1306	316	537	0.52784	352	558	0.585586	371	580	0	399	609	0	433	630	0.439189	464	639	0	500	630	0.937394	528	606	0	537	566	0
1307	318	539	0.414072	352	558	0	372	580	0.146396	399	609	0	432	630	0.146396	464	639	0	495	632	0.788369	527	606	0.146396	537	566	0
1308				352	558	0	372	580	0	400	609	0.146396	432	630	0	464	639	0	494	634	0.327352	527	606	0	537	566	0
1309				352	562	0.585586	372	580	0	400	609	0	430	632	0.414072	464	639	0	492	634	0.292793	524	611	0.85363	534	566	0.439189
1310				352	562	0	372	580	0	400	609	0	430	632	0	464	639	0	491	634	0.146396	524	608	0.439189	534	566	0
1311				353	556	0.890495	372	580	0	400	609	0	430	632	0	464	639	0	491	634	0	521	608	0.439189	534	566	0
1312				353	556	0	369	581	0.462946	400	609	0	433	632	0.439189	464	639	0	492	633	0.207036	524	608	0.439189	534	566	0
1313				352	557	0.207036	369	581	0	400	609	0	433	632	0	464	639	0	492	633	0	523	608	0.146396	532	567	0.327352
1314				353	559	0.327352	369	581	0	400	615	0.878378	432	634	0.327352	464	641	0.292793	487	634	0.746478	520	608	0.439189	532	570	0.439189
1315				353	559	0	372	586	0.85363	400	615	0	432	638	0.585586	462	646	0.788369	491	636	0.654705	520	608	0	532	570	0
1316				353	559	0	372	586	0	399	615	0.146396	430	638	0.292793	462	646	0	490	637	0.207036	519	610	0.327352	528	571	0.603608
1317				347	562	0.982057	364	585	1.18029	396	618	0.621107	429	636	0.327352	462	646	0	490	637	0	514	608	0.788369	525	568	0.621107
1318				347	562	0	364	585	0	395	614	0.603608	429	636	0	461	643	0.462946	490	634	0.439189	514	608	0	525	568	0
1319				347	562	0	364	585	0	394	618	0.603608	426	638	0.52784	458	644	0.462946	482	636	1.20722	515	608	0.146396	525	572	0.585586
1320				347	566	0.585586	364	591	0.878378	395	622	0.603608	425	641	0.462946	448	646	1.49296	473	633	1.38884	508	608	1.02477	525	572	0
1321				347	566	0	363	594	0.462946	392	622	0.439189	415	637	1.57674	444	644	0.654705	475	634	0.327352	510	609	0.327352	527	575	0.52784
1322				347	566	0	363	587	1.02477	387	615	1.25935	409	634	0.982057	440	644	0.585586	475	638	0.585586	511	611	0.327352	527	575	0
1323				348	554	1.76285	361	577	1.49296	382	611	0.937394	410	636	0.327352	440	644	0	475	638	0	511	611	0	527	575	0
1324				350	547	1.06578	361	577	0	382	611	0	410	636	0	442	649	0.788369	477	639	0.327352	510	614	0.462946	523	576	0.603608
1325				350	547	0	361	577	0	383	610	0.207036	413	632	0.731982	442	649	0	477	639	0	510	614	0	523	578	0.292793
1326				350	544	0.439189	361	572	0.731982	386	604	0.982057	413	629	0.439189	444	644	0.788369	477	639	0	510	615	0.146396	523	578	0
1327				348	544	0.292793	361	572	0	385	600	0.603608	414	627	0.327352	445	642	0.327352	477	639	0	510	615	0	523	578	0
1328				345	546	0.52784	361	572	0	385	604	0.585586	410	630	0.731982	445	643	0.146396	475	643	0.654705	510	619	0.585586	523	580	0.292793
1329				345	546	0	361	572	0	382	605	0.462946	411	632	0.327352	443	646	0.52784	475	643	0	510	619	0	525	581	0.327352
1330				345	546	0	361	572	0	385	606	0.462946	411	633	0.146396	443	646	0	475	643	0	510	619	0	525	581	0
1331				345	546	0	361	572	0	385	606	0	411	633	0	443	647	0.146396	475	643	0	510	619	0	525	581	0
1332				345	546	0	361	572	0	383	606	0.292793	411	633	0	443	647	0	475	643	0	510	619	0	525	581	0
1333				349	548	0.654705	358	575	0.621107	385	606	0.292793	411	633	0	443	646	0.146396	475	643	0	510	619	0	521	582	0.603608
1334				349	548	0	362	575	0.585586	385	606	0	411	633	0	443	646	0	475	643	0	509	619	0.146396	525	585	0.731982
1335				348	546	0.327352	362	575	0	381	606	0.585586	410	634	0.207036	443	646	0	475	643	0	509	619	0	525	582	0.439189
1336				348	542	0.585586	361	570	0.746478	380	603	0.462946	409	629	0.746478	443	646	0	475	643	0	509	619	0	525	582	0
1337				354	537	1.14339	362	563	1.03518	383	596	1.11492	409	628	0.146396	443	647	0.146396	475	643	0	509	619	0	524	582	0.146396
1338				348	534	0.982057	361	561	0.327352	383	596	0	413	625	0.731982	443	643	0.585586	475	643	0	509	619	0	524	582	0
1339				344	530	0.828143	361	554	1.02477	383	587	1.31757	411	618	1.06578	443	639	0.585586	475	641	0.292793	505	618	0.603608	521	582	0.439189
1340				343	529	0.207036	359	557	0.52784	383	589	0.292793	409	618	0.292793	440	639	0.439189	472	641	0.439189	501	619	0.603608	521	585	0.439189
1341	304	495		343	535	0.878378	358	565	1.18029	383	594	0.731982	406	623	0.85363	438	641	0.414072	463	639	1.34971	495	615	1.05568	521	585	0
1342	306	499	0.654705	345	540	0.788369	361	568	0.621107	382	599	0.746478	402	624	0.603608	426	636	1.90315	453	632	1.787	495	615	0	524	587	0.52784
1343	310	504	0.937394	342	529	1.66918	357	554	2.13156	380	584	2.21538	395	610	2.29147	420	630	1.24221	453	638	0.878378	492	622	1.11492	521	592	0.85363
1344	309	504	0.146396	343	519	1.47127	356	544	1.47127	372	576	1.65629	390	608	0.788369	420	629	0.146396	452	639	0.207036	490	627	0.788369	520	594	0.327352
1345	311	504	0.292793	348	518	0.746478	356	544	0	371	576	0.146396	390	608	0	420	629	0	447	641	0.788369	487	630	0.621107	518	597	0.52784
1346				348	518	0	356	544	0	371	576	0	388	608	0.292793	420	629	0	445	641	0.292793	487	630	0	516	595	0.414072
1347				348	518	0	356	544	0	371	576	0	390	608	0.292793	418	633	0.654705	445	641	0	486	630	0.146396	515	599	0.603608
1348				345	513	0.85363	358	543	0.327352	371	576	0	391	609	0.207036	418	633	0	448	644	0.621107	485	633	0.462946	518	603	0.731982
1349				340	513	0.731982	357	542	0.207036	371	576	0	394	608	0.462946	423	632	0.746478	452	641	0.731982	486	632	0.207036	518	603	0
1350				342	514	0.327352	352	542	0.731982	371	576	0	394	606	0.292793	423	632	0	451	641	0.146396	486	632	0	518	603	0
1351				340	514	0.292793	352	542	0	371	576	0	390	608	0.654705	423	632	0	451	641	0	487	633	0.207036	516	606	0.52784
1352				343	515	0.462946	354	542	0.292793	371	576	0	391	606	0.327352	419	634	0.654705	448	643	0.52784	487	633	0	516	603	0.439189
1353				343	515	0	354	542	0	371	576	0	388	609	0.621107	419	634	0	445	643	0.439189	485	633	0.292793	515	601	0.327352
1354				347	515	0.585586	354	542	0	369	576	0.292793	388	609	0	418	637	0.462946	445	643	0	485	633	0	513	603	0.414072
1355				349	510	0.788369	354	542	0	369	576	0	391	610	0.462946	420	637	0.292793	449	643	0.585586	485	634	0.146396	514	605	0.327352
1356				349	510	0	354	542	0	371	577	0.327352	391	610	0	420	637	0	447	643	0.292793	485	634	0	515	604	0.207036
1357				344	510	0.731982	354	542	0	369	577	0.292793	391	610	0	420	637	0	447	643	0	485	634	0	515	604	0
1358				344	510	0	353	540	0.327352	372	576	0.462946	391	610	0	420	637	0	447	643	0	485	634	0	513	603	0.327352
1359				344	510	0	353	540	0	372	576	0	391	610	0	420	636	0.146396	447	643	0	482	634	0.439189	513	603	0
1360				344	510	0	353	540	0	372	576	0	392	610	0.146396	420	636	0	445	642	0.327352	482	634	0	511	603	0.292793
1361				347	514	0.731982	353	540	0	368	581	0.937394	392	611	0.146396	420	636	0	444	646	0.603608	483	633	0.207036	511	603	0
1362				344	523	1.38884	353	543	0.439189	368	580	0.146396	390	614	0.52784	420	636	0	444	646	0	483	633	0	513	606	0.52784
1363	316	482		338	516	1.34971	348	543	0.731982	364	577	0.731982	390	608	0.878378	419	638	0.327352	447	646	0.439189	482	634	0.207036	511	604	0.414072
1364	314	477	0.788369	328	513	1.52842	340	538	1.3811	359	570	1.25935	387	600	1.25081	418	627	1.617	447	638	1.17117	483	628	0.890495	513	599	0.788369
1365	315	476	0.207036	321	514	1.03518	338	534	0.654705	356	563	1.11492	382	595	1.03518	414	620	1.18029	445	630	1.20722	482	622	0.890495	513	591	1.17117
1366	307	475	1.18029	324	513	0.462946	338	534	0	357	570	1.03518	382	597	0.292793	411	623	0.621107	440	630	0.731982	476	622	0.878378	506	592	1.03518
1367	312	478	0.85363	325	510	0.462946	337	538	0.603608	359	571	0.327352	382	601	0.585586	411	623	0	434	630	0.878378	464	617	1.90315	501	592	0.731982
1368	312	473	0.731982	328	518	1.25081	339	542	0.654705	362	575	0.731982	381	601	0.146396	396	620	2.23943	419	629	2.20082	461	622	0.85363	501	597	0.731982
1369	315	468	0.85363	329	505	1.90878	338	532	1.47127	352	566	1.96956	364	595	2.6392	385	624	1.71353	416	634	0.85363	458	629	1.11492	496	601	0.937394
1370	320	457	1.76891	323	494	1.83434	328	518	2.5187	339	552	2.7969	359	585	1.63676	386	614	1.47127	418	628	0.925892	461	624	0.85363	499	599	0.52784
1371				324	487	1.03518	328	510	1.17117	339	547	0.731982	361	575	1.49296	390	603	1.71353	420	622	0.925892	461	615	1.31757	500	595	0.603608
1372				325	477	1.47127	328	504	0.878378	339	538	1.31757	361	565	1.46396	391	596	1.03518	421	615	1.03518	463	615	0.292793	501	592	0.462946
1373				324	480	0.462946	328	504	0	340	538	0.146396	361	567	0.292793	391	596	0	421	615	0	457	615	0.878378	495	597	1.14339
1374	330	449		326	485	0.788369	328	514	1.46396	340	548	1.46396	363	578	1.63676	388	604	1.25081	415	620	1.14339	449	617	1.20722	486	603	1.58352
1375	334	452	0.731982	325	487	0.327352	329	516	0.327352	345	549	0.746478	362	578	0.146396	383	604	0.731982	404	620	1.61036	439	627	2.07036	485	611	1.18029
1376	311	461	3.61572	326	490	0.462946	329	516	0	344	548	0.207036	358	577	0.603608	375	605	1.18029	397	624	1.18029	437	633	0.925892	483	615	0.654705
1377	321	444	2.88739	329	481	1.38884	330	509	1.03518	337	544	1.18029	349	572	1.50724	369	605	0.878378	396	628	0.603608	437	633	0	483	615	0
1378	328	439	1.25935	330	476	0.746478	328	501	1.20722	331	539	1.14339	348	573	0.207036	369	605	0	399	627	0.462946	439	632	0.327352	483	617	0.292793
1379	324	426	1.99121	328	475	0.327352	328	501	0	335	538	0.603608	352	571	0.654705	372	605	0.439189	402	624	0.621107	439	632	0	483	617	0
1380	319	419	1.25935	328	472	0.439189	329	500	0.207036	338	535	0.621107	354	571	0.292793	377	600	1.03518	402	624	0	440	633	0.207036	483	617	0
1381	321	421	0.414072	333	472	0.731982	334	501	0.746478	339	537	0.327352	354	571	0	377	600	0	402	624	0	440	633	0	483	617	0
1382	326	426	1.03518	330	477	0.85363	334	504	0.439189	343	538	0.603608	353	573	0.327352	375	606	0.925892	402	624	0	440	633	0	483	617	0
1383	326	426	0	333	478	0.462946	334	504	0	340	538	0.439189	353	575	0.292793	375	606	0	402	624	0	440	634	0.146396	483	617	0
1384	316	444	3.01449	331	481	0.52784	333	508	0.603608	339	540	0.327352	353	575	0	375	606	0	402	628	0.585586	440	634	0	485	619	0.414072
1385	307	467	3.61572	330	481	0.146396	333	508	0	339	540	0	349	573	0.654705	368	608	1.06578	400	629	0.327352	439	641	1.03518	483	623	0.654705
1386	304	480	1.95317	333	487	0.982057	337	506	0.654705	342	539	0.462946	349	573	0	368	608	0	396	629	0.585586	439	641	0	483	623	0
1387				329	494	1.18029	337	508	0.292793	344	539	0.292793	354	567	1.14339	368	604	0.585586	396	629	0	439	641	0	482	624	0.207036
1388				333	490	0.828143	340	508	0.439189	347	537	0.52784	354	567	0	369	604	0.146396	396	629	0	437	641	0.292793	482	624	0
1389				331	499	1.34971	340	514	0.878378	345	540	0.52784	354	567	0	369	604	0	396	629	0	437	641	0	481	627	0.462946
1390				337	496	0.982057	344	515	0.603608	349	540	0.585586	354	567	0	368	599	0.746478	396	628	0.146396	437	641	0	481	627	0
1391	305	472		337	491	0.731982	348	509	1.05568	352	535	0.85363	361	561	1.34971	375	596	1.11492	401	624	0.937394	437	641	0	481	627	0
1392	288	464	2.75054	328	486	1.50724	340	506	1.25081	352	529	0.878378	362	557	0.603608	376	589	1.03518	402	619	0.746478	442	637	0.937394	481	627	0
1393	278	456	1.87479	318	483	1.52842	335	502	0.937394	348	530	0.603608	358	557	0.585586	376	589	0	402	617	0.292793	440	636	0.327352	481	627	0
1394	281	459	0.621107	318	483	0	333	505	0.52784	347	532	0.327352	358	557	0	375	590	0.207036	402	617	0	440	636	0	481	627	0
1395	285	462	0.731982	320	489	0.925892	333	505	0	347	532	0	356	561	0.654705	375	594	0.585586	402	617	0	440	636	0	481	627	0
1396	286	462	0.146396	320	489	0	333	505	0	344	534	0.52784	356	561	0	375	594	0	401	622	0.746478	440	636	0	481	627	0
1397	290	462	0.585586	320	489	0	333	505	0	347	533	0.462946	356	561	0	375	594	0	401	622	0	440	636	0	481	627	0
1398	288	462	0.292793	320	489	0	333	505	0	347	533	0	356	561	0	375	594	0	401	622	0	440	636	0	481	627	0
1399	288	462	0	320	489	0	333	505	0	345	532	0.327352	356	561	0	375	594	0	401	622	0	440	636	0	481	627	0
1400	290	464	0.414072	320	489	0	333	505	0	343	534	0.414072	356	561	0	375	596	0.292793	401	622	0	440	636	0	481	627	0
1401	291	461	0.462946	324	480	1.44184	333	505	0	344	533	0.207036	356	562	0.146396	375	596	0	401	622	0	440	637	0.146396	481	627	0
1402	292	462	0.207036	324	480	0	337	500	0.937394	348	528	0.937394	356	562	0	373	595	0.327352	401	622	0	440	637	0	481	627	0
1403	295	448	2.09608	326	472	1.20722	339	499	0.327352	349	528	0.146396	358	561	0.327352	373	595	0	402	622	0.146396	440	638	0.146396	480	627	0.146396
1404	292	442	0.982057	326	472	0	339	499	0	349	530	0.292793	362	563	0.654705	380	595	1.02477	405	623	0.462946	443	637	0.462946	482	628	0.327352
1405	288	433	1.44184	326	472	0	339	497	0.292793	349	530	0	362	563	0	380	595	0	407	623	0.292793	444	637	0.146396	482	628	0
1406	288	429	0.585586	326	468	0.585586	339	497	0	352	529	0.462946	364	562	0.327352	382	595	0.292793	407	623	0	444	637	0	482	628	0
1407	288	432	0.439189	326	468	0	338	497	0.146396	349	533	0.731982	362	566	0.654705	383	595	0.146396	407	623	0	444	637	0	482	628	0
1408	288	433	0.146396	326	468	0	338	497	0	349	533	0	362	566	0	383	595	0	407	623	0	445	634	0.462946	482	628	0
1409	288	434	0.146396	326	468	0	338	497	0	349	533	0	363	567	0.207036	383	596	0.146396	407	623	0	444	638	0.603608	482	628	0
1410	293	443	1.50724	328	470	0.414072	338	497	0	347	534	0.327352	363	567	0	383	596	0	407	624	0.146396	444	638	0	482	628	0
1411	296	447	0.731982	333	470	0.731982	340	499	0.414072	348	532	0.327352	363	567	0	383	599	0.439189	407	624	0	443	638	0.146396	482	628	0
1412	292	452	0.937394	333	470	0	340	499	0	350	532	0.292793	363	566	0.146396	382	599	0.146396	406	627	0.462946	443	638	0	481	628	0.146396
1413	296	445	1.18029	334	467	0.462946	345	492	1.25935	356	529	0.982057	363	566	0	382	599	0	406	627	0	443	639	0.146396	481	628	0
1414				334	462	0.731982	345	492	0	356	529	0	369	566	0.878378	386	600	0.603608	413	628	1.03518	444	639	0.146396	482	632	0.603608
1415				334	464	0.292793	345	492	0	356	529	0	369	566	0	386	600	0	411	628	0.292793	444	639	0	482	629	0.439189
1416				334	468	0.585586	345	492	0	352	532	0.731982	369	566	0	386	600	0	409	627	0.327352	443	639	0.146396	482	629	0
1417				334	468	0	344	495	0.462946	354	532	0.292793	367	565	0.327352	386	600	0	409	627	0	443	639	0	480	627	0.414072
1418				333	471	0.462946	344	495	0	354	532	0	367	565	0	382	600	0.585586	407	627	0.292793	440	639	0.439189	477	627	0.439189
1419				333	473	0.292793	344	495	0	354	532	0	367	565	0	382	600	0	406	625	0.327352	438	634	0.788369	477	627	0
1420				335	467	0.925892	344	495	0	358	532	0.585586	371	567	0.654705	388	600	0.878378	410	625	0.585586	442	637	0.731982	476	629	0.327352
1421				338	467	0.439189	344	495	0	358	532	0	372	567	0.146396	388	600	0	410	628	0.439189	444	639	0.414072	478	629	0.292793
1422				338	467	0	344	495	0	358	532	0	372	567	0	388	600	0	411	628	0.146396	443	637	0.327352	478	629	0
1423				338	467	0	344	495	0	358	532	0	372	567	0	388	600	0	411	628	0	440	639	0.52784	478	629	0
1424				343	468	0.746478	348	496	0.603608	358	532	0	372	567	0	388	600	0	411	628	0	440	639	0	478	629	0
1425				343	468	0	348	496	0	358	532	0	372	567	0	388	603	0.439189	410	628	0.146396	440	639	0	478	629	0
1426				343	468	0	348	496	0	358	533	0.146396	372	567	0	388	603	0	410	628	0	440	639	0	478	629	0
1427				347	470	0.654705	350	497	0.327352	359	533	0.146396	371	570	0.462946	388	603	0	410	628	0	440	639	0	478	629	0
1428				348	466	0.603608	350	497	0	359	533	0	371	570	0	388	603	0	410	628	0	440	639	0	478	629	0
1429				348	466	0	350	497	0	359	533	0	371	570	0	388	603	0	411	629	0.207036	442	639	0.292793	478	628	0.146396
1430				348	466	0	350	497	0	359	535	0.292793	371	570	0	388	603	0	411	627	0.292793	442	637	0.292793	478	628	0
1431	318	418		343	466	0.731982	350	496	0.146396	357	534	0.327352	377	568	0.925892	388	603	0	413	624	0.52784	442	637	0	478	628	0
1432	315	414	0.731982	339	466	0.585586	350	496	0	361	534	0.585586	375	566	0.414072	390	600	0.52784	413	624	0	440	636	0.327352	480	627	0.327352
1433	312	420	0.982057	339	466	0	347	499	0.621107	361	534	0	375	566	0	390	600	0	413	624	0	443	636	0.439189	480	627	0
1434	311	426	0.890495	337	473	1.06578	345	504	0.788369	362	538	0.603608	377	568	0.414072	394	595	0.937394	413	615	1.31757	445	628	1.20722	480	619	1.17117
1435	310	434	1.18029	338	473	0.146396	345	504	0	363	540	0.327352	373	565	0.731982	391	587	1.25081	413	615	0	445	628	0	481	619	0.146396
1436	309	432	0.327352	338	468	0.731982	345	500	0.585586	362	534	0.890495	375	562	0.52784	386	591	0.937394	410	620	0.85363	447	630	0.414072	481	620	0.146396
1437	312	425	1.11492	340	459	1.34971	348	491	1.38884	361	528	0.890495	371	562	0.585586	386	591	0	413	617	0.621107	445	630	0.292793	481	624	0.585586
1438	316	416	1.44184	338	459	0.292793	348	490	0.146396	358	528	0.439189	372	561	0.207036	386	591	0	413	617	0	444	629	0.207036	481	622	0.292793
1439	318	414	0.414072	335	459	0.439189	347	490	0.146396	358	527	0.146396	372	561	0	387	590	0.207036	413	613	0.585586	444	629	0	481	622	0
1440	314	419	0.937394	334	461	0.327352	347	490	0	359	529	0.327352	372	561	0	387	590	0	413	617	0.585586	444	629	0	481	623	0.146396
1441	310	430	1.71353	337	463	0.52784	347	490	0	359	528	0.146396	372	561	0	387	595	0.731982	410	620	0.621107	444	630	0.146396	480	624	0.207036
1442	310	433	0.439189	337	462	0.146396	347	490	0	362	528	0.439189	372	561	0	387	595	0	410	620	0	443	630	0.146396	480	624	0
1443	314	433	0.585586	340	461	0.462946	347	487	0.439189	359	528	0.439189	372	561	0	387	595	0	410	620	0	442	633	0.462946	478	623	0.327352
1444				340	462	0.146396	347	487	0	359	528	0	372	561	0	387	595	0	410	620	0	442	633	0	478	624	0.146396
1445				340	463	0.146396	347	487	0	361	528	0.292793	372	561	0	387	595	0	413	622	0.52784	443	633	0.146396	481	624	0.439189
1446				340	463	0	348	487	0.146396	364	525	0.621107	373	561	0.146396	388	594	0.207036	410	620	0.52784	444	633	0.146396	481	620	0.585586
1447				340	458	0.731982	348	487	0	364	525	0	373	561	0	387	594	0.146396	410	620	0	443	632	0.207036	481	620	0
1448				344	461	0.731982	348	487	0	364	525	0	373	561	0	387	594	0	410	620	0	443	632	0	481	620	0
1449				344	459	0.292793	348	487	0	363	528	0.462946	373	561	0	387	594	0	407	620	0.439189	443	632	0	481	620	0
1450				344	459	0	348	487	0	362	527	0.207036	373	561	0	387	594	0	407	620	0	443	632	0	481	620	0
1451				344	459	0	348	487	0	363	527	0.146396	377	559	0.654705	387	594	0	409	619	0.327352	443	632	0	481	620	0
1452				342	461	0.414072	348	487	0	363	527	0	377	559	0	387	594	0	409	619	0	442	632	0.146396	481	620	0
1453				342	461	0	349	487	0.146396	366	527	0.439189	375	559	0.292793	387	594	0	409	619	0	442	632	0	481	620	0
1454	321	414		340	462	0.327352	349	487	0	364	529	0.414072	375	559	0	387	594	0	409	619	0	442	632	0	481	620	0
1455	321	411	0.439189	339	463	0.207036	349	487	0	364	527	0.292793	375	559	0	390	591	0.621107	410	617	0.327352	444	629	0.52784	480	620	0.146396
1456	323	416	0.788369	335	462	0.603608	343	489	0.925892	363	528	0.207036	375	559	0	390	591	0	410	617	0	444	629	0	480	618	0.292793
1457	324	419	0.462946	333	464	0.414072	342	490	0.207036	361	532	0.654705	376	561	0.327352	390	591	0	410	611	0.878378	439	619	1.63676	476	610	1.30941
1458	323	424	0.746478	337	467	0.731982	343	496	0.890495	362	532	0.146396	373	554	1.11492	387	578	1.95317	404	599	1.96411	432	615	1.18029	472	611	0.603608
1459	318	425	0.746478	330	462	1.25935	343	490	0.878378	361	523	1.32568	369	548	1.05568	372	575	2.23943	395	603	1.44184	426	620	1.14339	473	615	0.603608
1460	316	415	1.49296	328	452	1.49296	337	476	2.22984	347	510	2.7969	349	538	3.27352	366	576	0.890495	395	603	0	426	620	0	472	617	0.327352
1461	320	406	1.44184	328	445	1.02477	330	467	1.66918	339	506	1.30941	349	540	0.292793	366	576	0	395	603	0	429	620	0.439189	472	617	0
1462	321	401	0.746478	325	445	0.439189	328	470	0.52784	338	505	0.207036	349	539	0.146396	369	572	0.731982	395	601	0.292793	433	619	0.603608	472	617	0
1463	331	391	2.07036	329	445	0.585586	326	473	0.52784	337	509	0.603608	352	540	0.462946	371	573	0.327352	400	600	0.746478	430	615	0.731982	472	613	0.585586
1464	333	395	0.654705	326	448	0.621107	329	481	1.25081	340	513	0.731982	354	546	0.925892	375	576	0.731982	400	597	0.439189	433	615	0.439189	472	613	0
1465	330	397	0.52784	324	454	0.925892	328	483	0.327352	338	519	0.925892	354	546	0	375	570	0.878378	399	591	0.890495	432	613	0.327352	472	615	0.292793
1466	329	402	0.746478	323	457	0.462946	326	486	0.52784	342	519	0.585586	357	540	0.982057	371	570	0.585586	394	600	1.50724	429	622	1.38884	472	620	0.731982
1467	328	402	0.146396	329	449	1.46396	333	478	1.55622	347	508	1.76891	353	539	0.603608	367	572	0.654705	394	600	0	429	622	0	472	620	0
1468	330	396	0.925892	333	438	1.71353	335	466	1.78099	340	501	1.44925	347	537	0.925892	367	572	0	392	601	0.327352	429	622	0	472	620	0
1469	342	383	2.59002	333	434	0.585586	330	463	0.85363	335	499	0.788369	349	533	0.654705	367	566	0.878378	395	596	0.85363	430	615	1.03518	472	618	0.292793
1470	345	375	1.25081	330	429	0.85363	329	459	0.603608	334	492	1.03518	348	529	0.603608	367	561	0.731982	395	587	1.31757	432	609	0.925892	472	609	1.31757
1471	344	383	1.18029	328	437	1.20722	329	462	0.439189	338	496	0.828143	352	530	0.603608	371	561	0.585586	395	587	0	432	609	0	472	611	0.292793
1472	339	391	1.3811	326	443	0.925892	325	472	1.57674	334	508	1.85178	352	540	1.46396	371	570	1.31757	396	587	0.146396	432	610	0.146396	468	617	1.05568
1473	339	399	1.17117	326	448	0.731982	324	476	0.603608	334	514	0.878378	349	537	0.621107	366	559	1.76891	392	584	0.731982	423	606	1.44184	462	617	0.878378
1474	330	400	1.32568	325	448	0.146396	324	476	0	335	508	0.890495	352	532	0.85363	366	558	0.146396	387	585	0.746478	418	611	1.03518	458	622	0.937394
1475				331	438	1.70726	328	466	1.57674	340	496	1.90315	352	528	0.585586	362	558	0.585586	385	589	0.654705	418	614	0.439189	458	622	0
1476				335	430	1.30941	334	458	1.46396	339	494	0.327352	350	524	0.654705	361	557	0.207036	385	589	0	415	614	0.439189	458	622	0
1477				337	432	0.414072	339	456	0.788369	340	494	0.146396	350	524	0	361	558	0.146396	383	590	0.327352	415	615	0.146396	456	625	0.52784
1478				337	428	0.585586	337	456	0.292793	340	490	0.585586	350	524	0	361	558	0	380	590	0.439189	415	615	0	456	625	0
1479				345	421	1.55622	338	451	0.746478	338	490	0.292793	347	525	0.462946	361	558	0	381	591	0.207036	415	618	0.439189	456	625	0
1480				340	421	0.731982	337	454	0.462946	339	491	0.207036	347	525	0	361	558	0	381	591	0	415	618	0	456	625	0
1481				340	421	0	337	454	0	340	491	0.146396	348	525	0.146396	364	559	0.462946	381	591	0	415	617	0.146396	456	625	0
1482				344	428	1.18029	337	454	0	335	494	0.85363	348	525	0	364	559	0	381	591	0	415	617	0	456	625	0
1483				344	428	0	337	454	0	335	495	0.146396	348	528	0.439189	361	559	0.439189	381	591	0	414	618	0.207036	456	625	0
1484				342	432	0.654705	339	458	0.654705	340	494	0.746478	348	528	0	361	563	0.585586	381	591	0	414	618	0	456	625	0
1485	326	387		342	430	0.292793	339	458	0	342	495	0.327352	350	529	0.327352	363	563	0.292793	381	591	0	414	618	0	456	625	0
1486	328	381	0.925892	343	426	0.603608	339	458	0	343	492	0.462946	350	529	0	363	563	0	381	591	0	418	615	0.731982	456	625	0
1487	323	369	1.90315	340	425	0.462946	340	453	0.746478	345	492	0.292793	350	529	0	366	562	0.462946	383	591	0.292793	416	613	0.414072	458	622	0.52784
1488	324	372	0.462946	340	425	0	340	453	0	343	492	0.292793	353	530	0.462946	366	562	0	383	591	0	416	613	0	456	624	0.414072
1489	325	373	0.207036	340	425	0	340	453	0	343	495	0.439189	353	530	0	366	562	0	383	591	0	416	615	0.292793	456	624	0
1490	326	376	0.462946	340	430	0.731982	340	457	0.585586	347	494	0.603608	353	530	0	366	563	0.146396	383	592	0.146396	416	615	0	456	624	0
1491	328	378	0.414072	340	430	0	340	457	0	344	494	0.439189	353	530	0	364	563	0.292793	383	595	0.439189	416	617	0.292793	456	624	0
1492	329	378	0.146396	343	428	0.52784	340	457	0	343	497	0.462946	353	530	0	364	563	0	383	595	0	416	617	0	456	624	0
1493	328	390	1.76285	339	428	0.585586	340	457	0	344	494	0.462946	353	530	0	364	563	0	383	595	0	416	620	0.439189	456	627	0.439189
1494	307	404	3.69488	339	428	0	340	457	0	344	495	0.146396	353	530	0	363	563	0.146396	383	595	0	416	620	0	456	627	0
1495	307	409	0.731982	337	430	0.414072	340	457	0	343	494	0.207036	350	530	0.439189	363	563	0	381	595	0.292793	415	620	0.146396	456	628	0.146396
1496	300	397	2.0338	335	430	0.292793	340	457	0	345	494	0.292793	350	530	0	363	563	0	381	595	0	415	619	0.146396	456	628	0
1497	297	395	0.52784	331	429	0.603608	340	457	0	348	494	0.439189	354	529	0.603608	363	563	0	381	595	0	415	619	0	456	628	0
1498	296	407	1.76285	329	432	0.52784	340	457	0	348	494	0	354	529	0	364	563	0.146396	381	595	0	415	619	0	456	628	0
1499	296	428	3.07432	330	440	1.18029	340	457	0	344	491	0.731982	354	529	0	364	562	0.146396	381	595	0	414	619	0.146396	454	628	0.292793
1500	290	443	2.36511	325	445	1.03518	337	463	0.982057	344	492	0.146396	348	525	1.05568	361	558	0.731982	378	591	0.731982	413	619	0.146396	453	628	0.146396
1501	269	437	3.19735	311	448	2.09608	325	471	2.11136	343	494	0.327352	348	525	0	362	557	0.207036	381	585	0.982057	414	615	0.603608	452	625	0.462946
1502	257	418	3.28985	307	447	0.603608	324	466	0.746478	340	495	0.462946	352	525	0.585586	366	557	0.585586	381	585	0	414	613	0.292793	454	624	0.327352
1503	258	420	0.327352	305	447	0.292793	324	466	0	342	495	0.292793	352	525	0	366	557	0	381	585	0	415	614	0.207036	454	624	0
1504	267	432	2.19595	309	453	1.05568	324	466	0	339	496	0.462946	348	525	0.585586	363	557	0.439189	381	585	0	416	615	0.207036	454	624	0
1505	269	435	0.52784	312	448	0.85363	324	466	0	338	496	0.146396	348	525	0	363	557	0	381	587	0.292793	416	615	0	454	624	0
1506	264	437	0.788369	309	445	0.621107	324	466	0	338	496	0	348	525	0	363	557	0	381	587	0	416	615	0	454	624	0
1507	259	430	1.25935	304	444	0.746478	324	462	0.585586	338	496	0	348	525	0	363	557	0	381	587	0	416	615	0	454	624	0
1508	254	411	2.87623	301	444	0.439189	324	462	0	338	496	0	348	525	0	364	556	0.207036	383	587	0.292793	416	611	0.585586	457	623	0.462946
1509	255	409	0.327352	301	444	0	319	462	0.731982	337	495	0.207036	348	525	0	364	556	0	383	587	0	416	611	0	457	623	0
1510	259	419	1.57674	301	444	0	319	462	0	337	495	0	350	525	0.292793	364	556	0	383	587	0	416	611	0	456	623	0.146396
1511	262	425	0.982057	304	444	0.439189	319	463	0.146396	337	495	0	350	525	0	366	559	0.52784	383	587	0	418	614	0.52784	456	623	0
1512	260	423	0.414072	306	437	1.06578	319	463	0	337	495	0	350	525	0	364	558	0.327352	383	587	0	418	614	0	456	624	0.146396
1513	263	416	1.11492	307	439	0.327352	319	463	0	337	495	0	350	525	0	364	558	0	383	587	0	416	617	0.52784	456	624	0
1514	262	411	0.746478	307	439	0	319	463	0	337	495	0	350	525	0	364	559	0.146396	383	587	0	416	617	0	456	624	0
1515	266	414	0.731982	307	439	0	324	468	1.03518	338	501	0.890495	349	528	0.462946	364	562	0.439189	382	592	0.746478	415	618	0.207036	456	624	0
1516	268	410	0.654705	310	447	1.25081	324	468	0	337	500	0.207036	349	528	0	364	562	0	382	592	0	415	619	0.146396	456	625	0.146396
1517	268	411	0.146396	310	444	0.439189	324	468	0	337	500	0	349	528	0	364	562	0	382	592	0	415	619	0	456	627	0.292793
1518	268	411	0	310	444	0	324	468	0	337	500	0	349	528	0	364	562	0	382	592	0	415	619	0	456	627	0
1519	268	411	0	310	444	0	324	468	0	337	500	0	349	528	0	364	562	0	382	592	0	415	619	0	456	627	0
1520	268	411	0	307	444	0.439189	324	468	0	339	500	0.292793	349	528	0	362	562	0.292793	382	592	0	415	619	0	454	627	0.292793
1521	268	411	0	307	447	0.439189	324	468	0	339	500	0	349	528	0	362	562	0	382	592	0	415	619	0	454	627	0
1522	267	419	1.18029	307	447	0	324	468	0	339	500	0	349	528	0	362	562	0	382	592	0	415	619	0	454	627	0
1523	266	423	0.603608	307	438	1.31757	323	459	1.32568	339	494	0.878378	349	528	0	363	558	0.603608	381	589	0.462946	416	615	0.603608	454	627	0
1524	254	410	2.59002	305	437	0.327352	321	459	0.292793	339	490	0.585586	353	523	0.937394	364	556	0.327352	381	582	1.02477	415	609	0.890495	453	620	1.03518
1525	255	394	2.34691	302	430	1.11492	321	459	0	339	490	0	353	521	0.292793	367	552	0.731982	381	582	0	415	606	0.439189	456	617	0.621107
1526	258	399	0.85363	304	435	0.788369	319	464	0.788369	338	495	0.746478	353	521	0	367	552	0	382	581	0.207036	415	606	0	452	617	0.585586
1527	260	400	0.327352	304	435	0	319	467	0.439189	339	499	0.603608	353	523	0.292793	366	547	0.746478	383	571	1.47127	415	600	0.878378	452	617	0
1528	258	410	1.49296	298	439	1.05568	319	464	0.439189	338	492	1.03518	353	518	0.731982	364	546	0.327352	383	571	0	414	603	0.462946	452	617	0
1529	257	409	0.207036	302	429	1.57674	319	454	1.46396	339	485	1.03518	352	514	0.603608	362	544	0.414072	382	572	0.207036	411	603	0.439189	451	620	0.462946
1530	262	411	0.788369	309	426	1.11492	321	451	0.52784	337	481	0.654705	349	513	0.462946	362	544	0	380	575	0.52784	411	604	0.146396	451	620	0
1531	263	401	1.47127	309	421	0.731982	323	448	0.52784	337	481	0	349	513	0	366	546	0.654705	381	575	0.146396	411	604	0	451	619	0.146396
1532	258	388	2.03907	302	421	1.02477	321	448	0.292793	337	481	0	354	514	0.746478	366	546	0	383	572	0.52784	415	600	0.828143	452	614	0.746478
1533	259	381	1.03518	302	421	0	321	448	0	340	481	0.439189	354	514	0	366	544	0.292793	383	572	0	415	600	0	452	614	0
1534	263	386	0.937394	302	423	0.292793	320	451	0.462946	340	486	0.731982	354	514	0	367	544	0.146396	383	572	0	414	597	0.462946	452	614	0
1535	262	387	0.207036	307	426	0.85363	321	457	0.890495	340	486	0	354	514	0	367	540	0.585586	385	571	0.327352	414	597	0	452	617	0.439189
1536	264	396	1.34971	305	424	0.414072	321	449	1.17117	339	481	0.746478	354	514	0	366	544	0.603608	382	573	0.52784	414	603	0.878378	452	617	0
1537	266	399	0.52784	311	420	1.05568	326	445	0.937394	339	481	0	354	511	0.439189	364	543	0.327352	382	573	0	414	603	0	451	617	0.146396
1538	266	396	0.439189	311	416	0.585586	329	442	0.621107	339	477	0.585586	354	511	0	364	543	0	382	573	0	411	605	0.52784	451	619	0.292793
1539	266	394	0.292793	311	416	0	329	442	0	343	475	0.654705	354	511	0	368	544	0.603608	385	572	0.462946	414	601	0.731982	452	615	0.603608
1540	264	383	1.63676	311	416	0	329	442	0	343	475	0	358	509	0.654705	371	543	0.462946	388	571	0.462946	415	600	0.207036	451	614	0.207036
1541	269	385	0.788369	311	416	0	329	442	0	343	475	0	358	509	0	371	543	0	388	571	0	416	600	0.146396	451	614	0
1542	274	390	1.03518	312	418	0.327352	326	443	0.462946	343	476	0.146396	358	509	0	369	543	0.292793	388	571	0	416	600	0	451	614	0
1543	279	391	0.746478	310	415	0.52784	326	443	0	343	476	0	356	513	0.654705	369	543	0	386	573	0.414072	415	601	0.207036	451	617	0.439189
1544	272	392	1.03518	315	416	0.746478	326	443	0	343	476	0	356	513	0	369	546	0.439189	385	573	0.146396	415	601	0	451	617	0
1545				315	416	0	326	443	0	343	476	0	356	513	0	369	546	0	390	575	0.788369	415	604	0.439189	451	617	0
1546				315	415	0.146396	328	443	0.292793	343	476	0	359	511	0.52784	373	544	0.654705	390	573	0.292793	419	601	0.731982	453	615	0.414072
1547				315	415	0	328	443	0	347	478	0.654705	359	511	0	373	544	0	390	573	0	419	601	0	453	615	0
1548				315	418	0.439189	329	445	0.327352	347	478	0	359	511	0	373	544	0	386	573	0.585586	419	601	0	453	615	0
1549	282	385		321	419	0.890495	329	445	0	347	478	0	359	511	0	373	544	0	386	573	0	415	600	0.603608	453	615	0
1550	283	383	0.327352	321	419	0	329	445	0	343	481	0.731982	359	511	0	373	544	0	386	573	0	416	600	0.146396	453	615	0
1551	283	380	0.439189	321	419	0	329	445	0	344	481	0.146396	359	511	0	373	544	0	390	575	0.654705	416	600	0	454	611	0.603608
1552	283	380	0	315	419	0.878378	329	445	0	344	481	0	362	514	0.621107	373	544	0	390	575	0	418	601	0.327352	454	611	0
1553	286	385	0.85363	321	423	1.05568	329	445	0	344	481	0	362	514	0	373	544	0	390	575	0	418	601	0	454	614	0.439189
1554	287	392	1.03518	321	423	0	329	445	0	348	481	0.585586	359	514	0.439189	373	544	0	388	576	0.327352	418	601	0	454	614	0
1555	288	397	0.746478	316	428	1.03518	329	445	0	339	481	1.31757	357	514	0.292793	369	547	0.731982	385	578	0.52784	419	605	0.603608	457	617	0.621107
1556	296	401	1.30941	316	433	0.731982	328	452	1.03518	342	481	0.439189	356	514	0.146396	369	547	0	385	578	0	419	605	0	457	617	0
1557	302	402	0.890495	319	433	0.439189	328	452	0	342	481	0	356	514	0	369	547	0	386	578	0.146396	419	605	0	457	617	0
1558	301	402	0.146396	321	432	0.327352	328	452	0	343	482	0.207036	356	514	0	369	547	0	386	578	0	419	606	0.146396	457	617	0
1559	302	402	0.146396	321	432	0	328	452	0	343	482	0	356	514	0	369	547	0	386	578	0	419	606	0	457	617	0
1560	301	402	0.146396	323	432	0.292793	328	452	0	344	485	0.462946	356	514	0	369	549	0.292793	386	578	0	416	608	0.52784	457	617	0
1561	300	401	0.207036	321	434	0.414072	328	452	0	344	485	0	356	514	0	369	549	0	386	578	0	416	608	0	457	619	0.292793
1562	300	401	0	321	434	0	333	456	0.937394	344	485	0	356	518	0.585586	369	549	0	386	578	0	416	609	0.146396	457	619	0
1563	300	402	0.146396	321	434	0	333	456	0	344	485	0	356	518	0	369	549	0	386	578	0	416	609	0	457	619	0
1564	300	411	1.31757	325	439	0.937394	333	456	0	344	487	0.292793	356	518	0	366	551	0.52784	383	582	0.731982	414	614	0.788369	454	623	0.731982
1565	301	421	1.47127	321	452	1.99121	334	467	1.617	348	491	0.828143	356	518	0	366	551	0	383	582	0	413	614	0.146396	457	624	0.462946
1566	315	424	2.09608	319	454	0.414072	326	473	1.46396	338	500	1.96956	354	521	0.52784	366	551	0	383	582	0	411	614	0.292793	457	624	0
1567	343	425	4.10171	328	456	1.34971	323	471	0.52784	335	501	0.462946	353	529	1.18029	366	554	0.439189	383	582	0	411	614	0	454	624	0.439189
1568	353	421	1.57674	339	451	1.76891	333	470	1.47127	335	500	0.146396	349	527	0.654705	366	554	0	383	582	0	411	614	0	454	623	0.146396
1569	358	420	0.746478	345	452	0.890495	337	468	0.654705	340	497	0.85363	349	527	0	366	554	0	383	582	0	414	614	0.439189	454	623	0
1570	363	423	0.85363	344	451	0.207036	337	468	0	338	497	0.292793	349	528	0.146396	364	554	0.292793	383	582	0	414	614	0	456	625	0.414072
1571	364	420	0.462946	347	454	0.621107	339	472	0.654705	340	501	0.654705	348	528	0.146396	364	554	0	382	586	0.603608	413	617	0.462946	456	625	0
1572	364	420	0	347	454	0	342	473	0.462946	340	501	0	348	529	0.146396	362	558	0.654705	382	586	0	413	617	0	456	627	0.292793
1573	364	420	0	347	454	0	342	473	0	340	501	0	348	529	0	362	558	0	382	586	0	413	617	0	456	627	0
1574	364	420	0	347	454	0	342	473	0	340	501	0	348	529	0	362	558	0	382	586	0	413	617	0	456	627	0
1575	364	420	0	347	454	0	342	473	0	340	501	0	348	529	0	362	558	0	386	589	0.731982	413	617	0	456	627	0
1576	364	420	0	347	454	0	342	473	0	344	502	0.603608	348	529	0	362	558	0	383	587	0.52784	413	617	0	456	627	0
1577	364	420	0	347	454	0	342	473	0	344	502	0	348	529	0	362	558	0	383	587	0	413	619	0.292793	456	627	0
1578	364	420	0	347	454	0	342	473	0	344	502	0	348	529	0	362	558	0	383	587	0	413	619	0	456	627	0
1579	361	418	0.52784	349	452	0.414072	342	472	0.146396	342	501	0.327352	349	530	0.207036	362	558	0	383	587	0	413	619	0	456	627	0
1580	375	426	2.36057	354	448	0.937394	344	463	1.34971	345	495	0.982057	347	525	0.788369	362	558	0	383	587	0	410	617	0.52784	456	628	0.146396
1581	397	437	3.60088	362	449	1.18029	347	459	0.731982	342	487	1.25081	343	524	0.603608	356	556	0.925892	377	586	0.890495	410	617	0	458	625	0.52784
1582	421	453	4.22272	378	452	2.38316	361	458	2.05477	347	483	0.937394	348	515	1.50724	358	556	0.292793	377	586	0	410	617	0	457	625	0.146396
1583				390	458	1.96411	367	461	0.982057	349	482	0.327352	344	514	0.603608	358	549	1.02477	377	586	0	411	615	0.327352	458	623	0.327352
1584				390	456	0.292793	364	462	0.462946	344	487	1.03518	340	519	0.937394	358	549	0	378	580	0.890495	411	610	0.731982	456	623	0.292793
1585				387	454	0.52784	362	466	0.654705	343	490	0.462946	340	521	0.292793	357	556	1.03518	380	580	0.292793	410	605	0.746478	452	622	0.603608
1586	435	463		385	454	0.292793	362	466	0	343	490	0	343	527	0.982057	357	554	0.292793	380	576	0.585586	409	604	0.207036	445	623	1.03518
1587	433	462	0.327352	385	454	0	362	467	0.146396	343	494	0.585586	342	519	1.18029	356	544	1.47127	380	571	0.731982	402	605	1.03518	443	625	0.414072
1588	442	458	1.44184	394	454	1.31757	364	459	1.20722	348	486	1.3811	348	509	1.70726	358	540	0.654705	373	568	1.11492	401	606	0.207036	443	625	0
1589				407	453	1.90878	381	456	2.52719	361	471	2.90589	352	497	1.85178	354	533	1.18029	372	568	0.146396	399	603	0.52784	444	624	0.207036
1590				416	458	1.50724	392	456	1.61036	367	464	1.34971	352	496	0.146396	353	533	0.146396	372	568	0	399	603	0	444	623	0.146396
1591				414	462	0.654705	392	456	0	362	464	0.731982	352	496	0	353	533	0	372	563	0.731982	400	601	0.327352	443	622	0.207036
1592				411	457	0.85363	380	453	1.81082	357	471	1.25935	340	499	1.81082	349	537	0.828143	372	563	0	401	596	0.746478	444	618	0.603608
1593				411	457	0	380	453	0	353	471	0.585586	340	504	0.731982	347	540	0.52784	367	567	0.937394	401	596	0	435	618	1.31757
1594				413	461	0.654705	383	458	0.85363	354	473	0.327352	340	504	0	345	538	0.414072	367	562	0.731982	396	590	1.14339	428	618	1.02477
1595				414	462	0.207036	383	458	0	358	473	0.585586	344	502	0.654705	348	528	1.52842	369	557	0.788369	391	589	0.746478	426	622	0.654705
1596				426	466	1.85178	401	458	2.63514	369	468	1.76891	353	490	2.19595	353	519	1.50724	364	549	1.3811	385	590	0.890495	425	620	0.327352
1597				442	481	3.21072	416	464	2.36511	385	461	2.5567	361	481	1.76285	350	513	0.982057	359	549	0.731982	385	587	0.439189	425	615	0.731982
1598				447	473	1.3811	421	459	1.03518	386	459	0.327352	362	477	0.603608	350	513	0	359	549	0	385	587	0	425	615	0
1599				447	473	0	421	459	0	388	459	0.292793	363	477	0.146396	350	513	0	362	549	0.439189	385	587	0	426	614	0.207036
1600				447	473	0	421	459	0	388	459	0	361	477	0.292793	350	513	0	362	549	0	388	586	0.462946	426	614	0
1601				442	476	0.85363	413	461	1.20722	381	461	1.06578	356	480	0.85363	348	514	0.327352	359	548	0.462946	385	577	1.38884	420	608	1.24221
1602				435	480	1.18029	413	461	0	376	470	1.50724	352	486	1.05568	347	518	0.603608	359	548	0	387	573	0.654705	416	606	0.654705
1603				437	486	0.925892	414	470	1.32568	376	470	0	352	489	0.439189	347	515	0.439189	361	543	0.788369	381	573	0.878378	411	613	1.25935
1604				443	495	1.58352	421	477	1.44925	388	468	1.78099	363	480	2.08068	353	504	1.83434	362	532	1.617	375	573	0.878378	410	613	0.146396
1605				454	505	2.17634	437	486	2.68748	407	468	2.78153	380	471	2.81599	361	489	2.48874	359	528	0.731982	375	573	0	410	605	1.17117
1606				458	506	0.603608	442	481	1.03518	411	464	0.828143	382	467	0.654705	358	491	0.52784	359	528	0	376	570	0.462946	410	605	0
1607				463	511	1.03518	445	486	0.85363	413	468	0.654705	381	475	1.18029	359	496	0.746478	359	528	0	377	568	0.327352	409	601	0.603608
1608				463	520	1.31757	444	490	0.603608	413	475	1.02477	378	480	0.85363	359	500	0.585586	357	530	0.414072	377	563	0.731982	406	596	0.85363
1609				463	527	1.02477	445	499	1.32568	415	480	0.788369	381	480	0.439189	359	500	0	359	527	0.52784	376	559	0.603608	399	600	1.18029
1610				467	532	0.937394	448	506	1.11492	423	485	1.3811	394	475	2.03907	368	490	1.96956	362	520	1.11492	373	557	0.52784	399	601	0.146396
1611				472	539	1.25935	457	518	2.19595	437	491	2.22984	410	475	2.34234	381	482	2.23464	368	513	1.34971	372	557	0.146396	397	600	0.327352
1612				475	543	0.731982	462	518	0.731982	445	490	1.18029	411	476	0.207036	381	485	0.439189	368	513	0	369	557	0.439189	397	597	0.439189
1613				478	544	0.462946	466	515	0.731982	444	490	0.146396	411	477	0.146396	381	485	0	368	513	0	369	557	0	397	597	0
1614				478	544	0	466	515	0	443	485	0.746478	411	477	0	381	485	0	366	514	0.327352	369	557	0	397	597	0
1615				482	539	0.937394	466	513	0.292793	442	482	0.462946	410	472	0.746478	381	485	0	366	514	0	369	557	0	397	597	0
1616				482	539	0	466	513	0	443	487	0.746478	410	478	0.878378	381	489	0.585586	366	514	0	369	557	0	399	597	0.292793
1617	508	595		486	546	1.18029	468	515	0.414072	443	487	0	407	478	0.439189	377	491	0.654705	366	514	0	369	557	0	397	590	1.06578
1618	508	592	0.439189	481	548	0.788369	467	519	0.603608	442	495	1.18029	410	480	0.52784	377	491	0	364	514	0.292793	369	549	1.17117	392	589	0.746478
1619	509	590	0.327352	481	548	0	467	524	0.731982	444	499	0.654705	416	482	0.925892	388	485	1.83434	368	505	1.44184	371	542	1.06578	385	589	1.02477
1620	511	592	0.414072	487	559	1.83434	471	538	2.13156	454	510	2.17634	433	489	2.69146	400	482	1.81082	375	501	1.18029	369	539	0.52784	385	589	0
1621	514	603	1.66918	487	567	1.17117	475	544	1.05568	458	511	0.603608	430	485	0.731982	400	482	0	375	501	0	369	539	0	385	586	0.439189
1622	514	605	0.292793	482	572	1.03518	475	544	0	458	510	0.146396	430	487	0.292793	400	482	0	376	500	0.207036	369	539	0	385	586	0
1623	514	604	0.146396	482	572	0	475	544	0	456	510	0.292793	430	487	0	400	482	0	376	500	0	369	539	0	385	585	0.146396
1624	515	601	0.462946	486	570	0.654705	473	544	0.292793	457	510	0.146396	432	487	0.292793	400	482	0	376	500	0	369	539	0	385	585	0
1625	519	601	0.585586	486	570	0	473	544	0	457	510	0	432	487	0	400	482	0	376	504	0.585586	369	539	0	385	585	0
1626	519	603	0.292793	486	570	0	473	544	0	457	510	0	432	487	0	400	482	0	376	504	0	369	539	0	385	585	0
1627	519	603	0	486	570	0	475	543	0.327352	456	510	0.146396	432	487	0	400	482	0	376	504	0	369	542	0.439189	385	586	0.146396
1628	519	603	0	486	570	0	475	543	0	456	510	0	432	487	0	400	482	0	376	504	0	369	542	0	385	586	0
1629	519	604	0.146396	486	570	0	477	543	0.292793	456	510	0	432	487	0	400	486	0.585586	376	504	0	369	542	0	385	586	0
1630	519	604	0	486	570	0	477	543	0	456	510	0	432	487	0	400	486	0	376	504	0	369	542	0	385	586	0
1631	519	604	0	486	570	0	477	543	0	456	510	0	432	487	0	400	486	0	376	504	0	369	542	0	385	586	0
1632	519	604	0	486	570	0	477	543	0	456	510	0	432	487	0	400	486	0	376	504	0	369	542	0	385	586	0
1633	519	604	0	486	570	0	477	543	0	456	510	0	432	487	0	400	486	0	376	504	0	369	542	0	385	586	0
1634	519	604	0	486	570	0	477	543	0	456	510	0	430	487	0.292793	400	486	0	376	504	0	369	542	0	385	587	0.146396
1635	519	604	0	486	570	0	477	543	0	457	510	0.146396	430	487	0	400	486	0	376	504	0	369	542	0	385	587	0
1636	519	604	0	486	570	0	477	543	0	457	510	0	430	487	0	400	486	0	376	504	0	369	542	0	385	587	0
1637	519	604	0	486	570	0	477	543	0	457	510	0	430	487	0	400	486	0	376	504	0	369	542	0	385	587	0
1638	519	604	0	486	570	0	477	543	0	457	510	0	430	487	0	400	486	0	376	504	0	369	542	0	385	587	0
1639	511	604	1.17117	489	575	0.85363	480	546	0.621107	461	510	0.585586	434	487	0.585586	400	486	0	376	504	0	369	542	0	385	587	0
1640	497	639	5.51858	492	580	0.85363	485	546	0.731982	463	511	0.327352	434	492	0.731982	404	490	0.828143	376	505	0.146396	369	543	0.146396	385	587	0
1641	500	649	1.52842	492	580	0	483	551	0.788369	462	516	0.746478	434	492	0	401	490	0.439189	377	508	0.462946	369	543	0	385	581	0.878378
1642	502	647	0.414072	490	578	0.414072	481	549	0.414072	459	516	0.439189	434	492	0	401	490	0	377	508	0	369	537	0.878378	383	573	1.20722
1643	506	646	0.603608	491	577	0.207036	480	547	0.327352	457	513	0.52784	434	492	0	405	490	0.585586	381	501	1.18029	372	529	1.25081	380	570	0.621107
1644	509	646	0.439189	491	580	0.439189	482	551	0.654705	462	521	1.3811	440	502	1.70726	420	490	2.19595	390	495	1.58352	372	524	0.731982	378	570	0.292793
1645	514	646	0.731982	494	590	1.52842	485	561	1.52842	470	529	1.65629	451	500	1.63676	421	487	0.462946	392	494	0.327352	372	524	0	376	570	0.292793
1646	511	646	0.439189	487	597	1.44925	483	568	1.06578	472	532	0.52784	451	500	0	421	487	0	392	494	0	372	524	0	376	570	0
1647	515	639	1.18029	487	597	0	483	570	0.292793	476	532	0.585586	451	500	0	421	487	0	392	494	0	372	524	0	376	570	0
1648	515	639	0	491	599	0.654705	487	567	0.731982	476	532	0	454	500	0.439189	423	487	0.292793	392	494	0	372	524	0	376	570	0
1649	516	639	0.146396	491	599	0	487	570	0.439189	476	532	0	454	500	0	423	487	0	392	494	0	372	524	0	377	570	0.146396
1650	510	637	0.925892	491	599	0	490	571	0.462946	477	535	0.462946	454	500	0	423	487	0	392	494	0	372	524	0	377	570	0
1651	511	637	0.146396	491	599	0	490	571	0	477	535	0	454	500	0	423	487	0	392	494	0	372	524	0	377	570	0
1652	489	661	4.76632	491	606	1.02477	490	572	0.146396	477	535	0	454	501	0.146396	423	487	0	392	494	0	372	524	0	377	570	0
1653	478	671	2.17634	491	606	0	492	573	0.327352	477	535	0	454	504	0.439189	423	487	0	390	499	0.788369	372	529	0.731982	377	570	0
1654	478	674	0.439189	492	608	0.327352	491	575	0.327352	477	535	0	454	504	0	423	490	0.439189	391	501	0.327352	372	529	0	378	563	1.03518
1655	480	672	0.414072	492	608	0	491	575	0	477	535	0	454	504	0	423	490	0	395	497	0.828143	373	523	0.890495	378	557	0.878378
1656	482	671	0.327352	492	608	0	491	572	0.439189	477	535	0	459	508	0.937394	432	487	1.38884	402	492	1.25935	381	513	1.87479	375	556	0.462946
1657	482	674	0.439189	485	613	1.25935	489	577	0.788369	477	546	1.61036	464	516	1.3811	442	491	1.57674	410	491	1.18029	381	513	0	372	553	0.621107
1658	481	672	0.327352	480	618	1.03518	489	590	1.90315	482	553	1.25935	472	518	1.20722	444	494	0.52784	410	491	0	378	511	0.52784	372	553	0
1659	475	674	0.925892	478	625	1.06578	491	594	0.654705	485	556	0.621107	470	519	0.327352	444	495	0.146396	410	491	0	378	511	0	372	553	0
1660	472	677	0.621107	478	625	0	491	587	1.02477	486	552	0.603608	470	518	0.146396	444	491	0.585586	410	491	0	380	515	0.654705	372	553	0
1661	472	681	0.585586	478	625	0	490	589	0.327352	486	552	0	472	519	0.327352	444	491	0	409	491	0.146396	380	515	0	372	552	0.146396
1662	473	681	0.146396	478	625	0	489	590	0.207036	486	552	0	470	518	0.327352	444	495	0.585586	409	495	0.585586	380	515	0	372	552	0
1663	473	681	0	478	625	0	489	590	0	486	552	0	470	518	0	444	495	0	409	495	0	382	515	0.292793	375	548	0.731982
1664	475	681	0.292793	480	625	0.292793	489	590	0	483	549	0.621107	470	520	0.292793	444	500	0.731982	415	497	0.925892	385	510	0.85363	372	542	0.982057
1665	475	681	0	480	625	0	489	590	0	483	556	1.02477	472	532	1.78099	452	508	1.65629	419	494	0.731982	387	508	0.414072	372	542	0
1666	473	681	0.292793	476	634	1.44184	482	603	2.16152	482	567	1.617	475	533	0.462946	452	508	0	421	494	0.292793	387	506	0.292793	372	543	0.146396
1667	472	684	0.462946	472	636	0.654705	482	605	0.292793	487	570	0.85363	476	535	0.327352	454	504	0.654705	421	494	0	388	510	0.603608	372	544	0.146396
1668	472	682	0.292793	475	641	0.85363	482	606	0.146396	487	570	0	477	535	0.146396	454	504	0	421	495	0.146396	388	508	0.292793	373	544	0.146396
1669	472	684	0.292793	475	641	0	482	609	0.439189	487	570	0	477	535	0	454	504	0	421	495	0	388	508	0	373	544	0
1670	472	684	0	475	641	0	485	609	0.439189	487	570	0	477	535	0	454	506	0.292793	421	495	0	388	510	0.292793	373	544	0
1671	472	685	0.146396	475	641	0	485	609	0	487	570	0	477	535	0	454	506	0	421	495	0	388	510	0	373	544	0
1672	472	685	0	475	641	0	485	609	0	487	570	0	477	535	0	454	506	0	421	496	0.146396	388	510	0	373	544	0
1673	473	685	0.146396	475	641	0	485	609	0	487	570	0	477	535	0	454	506	0	421	495	0.146396	388	510	0	373	544	0
1674	472	685	0.146396	475	641	0	485	609	0	487	570	0	477	535	0	454	506	0	421	495	0	388	510	0	373	547	0.439189
1675	472	685	0	480	643	0.788369	487	615	0.925892	487	575	0.731982	477	540	0.731982	454	506	0	421	495	0	388	510	0	372	546	0.207036
1676	478	680	1.14339	486	636	1.34971	494	605	1.787	489	570	0.788369	480	532	1.25081	454	505	0.146396	423	495	0.292793	388	509	0.146396	372	546	0
1677	477	676	0.603608	486	633	0.439189	494	605	0	492	567	0.621107	480	529	0.439189	458	500	0.937394	423	494	0.146396	388	509	0	372	546	0
1678	473	681	0.937394	485	639	0.890495	496	608	0.52784	497	570	0.85363	482	534	0.788369	459	504	0.603608	423	494	0	388	509	0	375	548	0.52784
1679	477	681	0.585586	487	639	0.292793	497	608	0.146396	494	571	0.462946	482	534	0	459	506	0.292793	424	497	0.462946	390	511	0.414072	375	548	0
1680	478	677	0.603608	491	636	0.731982	497	608	0	495	571	0.146396	482	534	0	459	506	0	424	497	0	390	510	0.146396	373	546	0.414072
1681	478	679	0.292793	491	636	0	497	608	0	497	570	0.327352	483	530	0.603608	458	506	0.146396	424	496	0.146396	390	510	0	373	543	0.439189
1682	478	679	0	491	636	0	497	601	1.02477	500	565	0.85363	483	527	0.439189	456	502	0.654705	424	495	0.146396	390	510	0	372	539	0.603608
1683	478	677	0.292793	491	630	0.878378	497	597	0.585586	497	562	0.621107	483	527	0	462	502	0.878378	429	495	0.731982	394	508	0.654705	373	534	0.746478
1684	478	677	0	491	630	0	497	601	0.585586	500	562	0.439189	487	530	0.731982	467	513	1.76891	438	497	1.34971	400	502	1.24221	373	533	0.146396
1685	478	680	0.439189	481	639	1.96956	491	608	1.34971	495	575	2.03907	492	547	2.59415	475	514	1.18029	440	496	0.327352	401	502	0.146396	375	534	0.327352
1686	473	680	0.731982	477	644	0.937394	486	622	2.17634	499	586	1.71353	501	548	1.32568	476	514	0.146396	442	496	0.292793	402	505	0.462946	377	535	0.327352
1687	472	681	0.207036	480	652	1.25081	500	625	2.09608	502	589	0.621107	499	548	0.292793	473	518	0.731982	442	499	0.439189	402	505	0	373	539	0.828143
1688	462	690	1.96956	485	657	1.03518	500	627	0.292793	504	591	0.414072	495	552	0.828143	473	519	0.146396	442	499	0	400	508	0.52784	372	538	0.207036
1689	461	695	0.746478	486	656	0.207036	499	629	0.327352	500	592	0.603608	495	552	0	472	518	0.207036	440	500	0.327352	397	508	0.439189	371	535	0.462946
1690	462	696	0.207036	486	660	0.585586	496	628	0.462946	500	589	0.439189	494	549	0.462946	470	516	0.414072	440	501	0.146396	397	508	0	371	535	0
1691				485	653	1.03518	494	622	0.925892	500	584	0.731982	491	547	0.52784	471	516	0.146396	440	501	0	404	505	1.11492	376	529	1.14339
1692				483	652	0.327352	495	627	0.746478	500	586	0.292793	494	551	0.731982	477	529	2.09608	452	505	1.85178	414	502	1.52842	378	521	1.20722
1693				475	661	1.76285	489	633	1.24221	494	600	2.22984	492	570	2.7969	483	538	1.58352	457	506	0.746478	419	501	0.746478	378	521	0
1694				471	663	0.654705	481	638	1.3811	490	610	1.57674	497	576	1.14339	489	539	0.890495	462	510	0.937394	419	501	0	378	521	0
1695				462	663	1.31757	472	642	1.44184	492	617	1.06578	500	577	0.462946	492	539	0.439189	462	510	0	419	501	0	380	524	0.52784
1696				457	663	0.731982	472	643	0.146396	490	615	0.414072	500	577	0	490	538	0.327352	459	510	0.439189	419	500	0.146396	380	520	0.585586
1697				462	660	0.85363	473	641	0.327352	492	610	0.788369	497	573	0.731982	489	533	0.746478	459	510	0	419	500	0	380	520	0
1698				464	666	0.925892	475	646	0.788369	487	611	0.746478	497	573	0	489	535	0.292793	459	509	0.146396	418	499	0.207036	380	520	0
1699				464	666	0	477	644	0.414072	492	614	0.85363	497	573	0	487	538	0.52784	459	509	0	418	500	0.146396	380	520	0
1700				457	666	1.02477	477	639	0.731982	492	609	0.731982	497	573	0	489	533	0.788369	459	509	0	418	500	0	380	520	0
1701				462	662	0.937394	478	641	0.327352	489	608	0.462946	495	572	0.327352	485	534	0.603608	452	508	1.03518	414	495	0.937394	380	514	0.878378
1702	428	709		463	665	0.462946	477	642	0.207036	489	613	0.731982	494	573	0.207036	485	534	0	454	508	0.292793	415	495	0.146396	377	511	0.621107
1703	419	705	1.44184	461	666	0.327352	473	646	0.828143	489	613	0	494	573	0	482	538	0.731982	458	508	0.585586	415	495	0	376	510	0.207036
1704	415	698	1.18029	459	664	3.27503	473	646	0	489	613	0	494	580	1.02477	482	538	0	458	509	0.146396	415	496	0.146396	376	510	0
1705	407	708	1.87479	453	666	0.408	473	646	0	489	613	0	492	577	0.52784	481	539	0.207036	457	510	0.207036	415	499	0.439189	378	515	0.788369
1706	415	717	1.76285	449	666	0.258	471	649	0.52784	486	615	0.52784	491	581	0.603608	485	543	0.828143	459	514	0.654705	423	502	1.25081	386	513	1.20722
1707	421	718	0.890495	448	669	0.204	463	656	1.55622	480	623	1.46396	491	590	1.31757	490	558	2.31473	470	524	2.17634	434	502	1.61036	387	511	0.327352
1708	424	714	0.731982	439	673	0.635	457	656	0.878378	477	630	1.11492	491	601	1.61036	491	565	1.03518	476	528	1.05568	437	504	0.52784	390	511	0.439189
1709	434	704	2.07036	446	673	0.452	457	655	0.146396	477	637	1.02477	491	603	0.292793	491	565	0	476	528	0	435	505	0.327352	390	511	0
1710	430	699	0.937394	444	672	0.144	457	655	0	473	636	0.603608	487	604	0.603608	491	565	0	472	529	0.603608	435	505	0	390	511	0
1711	425	691	1.3811	443	668	0.266	454	655	0.439189	468	632	0.937394	482	600	0.937394	490	563	0.327352	472	528	0.146396	434	504	0.207036	391	509	0.327352
1712	425	693	0.292793	443	668	0	454	652	0.439189	468	632	0	482	600	0	489	561	0.327352	470	527	0.327352	434	504	0	392	508	0.207036
1713	425	691	0.292793	442	669	0.091	457	649	0.621107	468	632	0	482	600	0	489	561	0	470	527	0	433	501	0.462946	392	505	0.439189
1714	432	694	1.11492	445	670	0.204	461	653	0.828143	473	632	0.731982	485	600	0.439189	489	561	0	473	527	0.439189	434	501	0.146396	392	505	0
1715	416	693	2.34691	448	673	0.274	457	657	0.828143	475	638	0.925892	486	604	0.603608	489	566	0.731982	471	529	0.414072	434	505	0.585586	391	509	0.603608
1716	400	676	3.41766	436	671	0.785	452	661	0.937394	476	639	0.207036	486	606	0.292793	489	566	0	471	533	0.585586	433	508	0.462946	388	509	0.439189
1717	400	685	1.31757	430	670	0.392	453	661	0.146396	476	639	0	489	608	0.52784	489	570	0.585586	471	533	0	434	510	0.327352	390	511	0.414072
1718	407	703	2.82738	427	678	0.551	448	667	1.14339	471	643	0.937394	486	611	0.621107	489	572	0.292793	472	537	0.603608	434	511	0.146396	390	511	0
1719	409	712	1.34971	426	681	0.204	448	668	0.146396	471	643	0	486	609	0.292793	491	570	0.414072	473	534	0.462946	437	509	0.52784	392	511	0.292793
1720	405	710	0.654705	426	677	0.258	451	666	0.52784	473	639	0.654705	489	603	0.982057	490	565	0.746478	475	532	0.414072	437	506	0.439189	392	509	0.292793
1721	391	709	2.05477	426	679	0.129	449	661	0.788369	473	636	0.439189	486	603	0.439189	490	563	0.292793	475	532	0	438	504	0.327352	395	506	0.621107
1722	388	710	0.462946	428	679	0.129	451	662	0.327352	473	636	0	486	603	0	490	563	0	475	532	0	438	504	0	395	506	0
1723	381	712	1.06578	427	679	0.065	449	662	0.292793	473	636	0	486	600	0.439189	490	563	0	475	532	0	438	504	0	395	506	0
1724	378	715	0.621107	423	679	0.258	449	662	0	470	633	0.621107	486	600	0	490	563	0	475	532	0	438	504	0	395	506	0
1725	378	715	0	423	679	0	445	665	0.731982	470	633	0	486	604	0.585586	490	563	0	475	532	0	439	508	0.603608	400	509	0.85363
1726	378	715	0	422	680	0.091	445	665	0	472	639	0.925892	486	604	0	490	567	0.585586	475	532	0	442	510	0.52784	399	510	0.207036
1727	378	719	0.585586	420	684	0.288	448	670	0.85363	472	639	0	486	606	0.292793	490	567	0	476	537	0.746478	442	510	0	399	511	0.146396
1728	378	719	0	420	685	0.065	449	671	0.207036	473	642	0.462946	486	608	0.292793	491	571	0.603608	476	537	0	443	513	0.462946	399	514	0.439189
1729	378	719	0	420	685	0	449	671	0	473	642	0	486	608	0	491	571	0	476	539	0.292793	442	513	0.146396	399	514	0
1730	378	720	0.146396	420	685	0	449	671	0	473	642	0	487	610	0.327352	491	571	0	476	539	0	442	513	0	399	514	0
1731	378	720	0	423	685	0.194	449	671	0	473	642	0	487	610	0	491	571	0	476	539	0	442	514	0.146396	395	513	0.603608
1732	368	713	1.787	418	688	0.376	447	674	0.52784	471	642	0.292793	483	610	0.585586	485	572	0.890495	468	539	1.17117	437	513	0.746478	391	508	0.937394
1733	367	715	0.327352	416	693	0.347	444	675	0.462946	468	646	0.731982	483	610	0	482	572	0.439189	468	539	0	433	514	0.603608	391	511	0.439189
1734	367	718	0.439189	418	692	0.144	447	675	0.439189	468	646	0	481	614	0.654705	483	581	1.32568	473	553	2.17634	445	527	2.59002	405	519	2.36057
1735	369	720	0.414072	417	692	0.065	444	676	0.462946	462	651	1.14339	473	627	2.23464	483	600	2.78153	480	571	2.82738	457	535	2.11136	414	518	1.32568
1736	376	722	1.06578	417	692	0	434	679	1.52842	454	657	1.46396	473	638	1.61036	485	613	1.92554	486	575	1.05568	461	537	0.654705	414	518	0
1737	387	719	1.66918	414	692	0.194	432	681	0.414072	452	665	1.20722	468	644	1.14339	485	613	0	486	575	0	458	537	0.439189	414	518	0
1738	387	713	0.878378	412	692	0.129	426	681	0.878378	445	667	1.06578	466	643	0.327352	483	611	0.414072	481	572	0.85363	458	537	0	414	518	0
1739	381	704	1.58352	404	686	0.645				444	663	0.603608	464	641	0.414072	481	608	0.52784	478	567	0.85363	457	530	1.03518	416	513	0.788369
1740	375	696	1.46396	400	680	0.465				438	657	1.24221	458	632	1.58352	475	599	1.58352	477	562	0.746478	457	525	0.731982	416	504	1.31757
1741	372	694	0.52784	400	677	0.194				437	652	0.746478	452	632	0.878378	473	599	0.292793	477	562	0	457	524	0.146396	416	504	0
1742	375	695	0.462946	399	678	0.091				437	655	0.439189	453	638	0.890495	473	605	0.878378	477	567	0.731982	456	528	0.603608	416	509	0.731982
1743	377	695	0.292793	399	680	0.129				437	660	0.731982	456	644	0.982057	472	613	1.18029	475	571	0.654705	456	534	0.878378	416	509	0
1744	378	690	0.746478	399	679	0.065				435	660	0.292793	454	641	0.52784	471	611	0.327352	473	573	0.414072	456	532	0.292793	416	511	0.292793
1745	381	689	0.462946	399	681	0.129				438	657	0.621107	454	641	0	471	610	0.146396	476	572	0.462946	456	529	0.439189	416	510	0.146396
1746	381	689	0	399	681	0				437	658	0.207036	451	642	0.462946	467	609	0.603608	472	568	0.828143	456	533	0.585586	416	510	0
1747	392	699	2.17634	402	683	0.233				434	658	0.439189	454	646	0.731982	470	615	0.982057	473	577	1.32568	454	535	0.414072	416	514	0.585586
1748	394	705	0.925892	402	683	0				433	661	0.462946	452	649	0.52784	471	620	0.746478	476	584	1.11492	457	540	0.85363	416	514	0
1749	395	706	0.207036	399	679	0.323				434	661	0.146396	449	647	0.52784	470	620	0.146396	476	584	0	458	542	0.327352	420	514	0.585586
1750	395	708	0.292793	396	674	0.376				429	657	0.937394	445	644	0.731982	467	622	0.52784	476	584	0	461	542	0.439189	420	514	0
1751	387	710	1.20722	395	674	0.065				429	657	0	447	642	0.414072	467	622	0	476	584	0	461	542	0	423	513	0.462946
1752	387	710	0	400	672	0.347				435	652	1.14339	449	634	1.20722	470	613	1.38884	477	573	1.617	464	532	1.52842	426	505	1.25081
1753	380	708	1.06578	399	672	0.065				435	648	0.585586	453	634	0.585586	472	604	1.34971	477	568	0.731982	464	528	0.585586	426	501	0.585586
1754	381	710	0.327352	396	677	0.376				432	653	0.85363	445	637	1.25081	470	617	1.92554	477	576	1.17117	463	535	1.03518	428	509	1.20722
1755	399	715	2.73491	396	678	0.065				430	657	0.654705	444	642	0.746478	467	619	0.52784	476	581	0.746478	467	540	0.937394	428	509	0
1756	402	715	0.439189	394	680	0.182				428	656	0.327352	444	642	0	467	619	0	477	584	0.462946	470	543	0.621107	429	511	0.327352
1757	391	715	1.61036	394	681	0.065				429	653	0.462946	448	636	1.05568	468	610	1.32568	482	581	0.85363	471	539	0.603608	433	509	0.654705
1758	380	717	1.63676	394	679	0.129				433	648	0.937394	452	632	0.828143	475	610	1.02477	483	576	0.746478	472	535	0.603608	437	506	0.731982
1759	368	715	1.78099	393	681	0.144				433	648	0	453	634	0.327352	475	609	0.146396	485	576	0.292793	473	534	0.207036	437	508	0.292793
1760	364	715	0.585586	393	682	0.065				433	648	0	453	634	0	475	609	0	485	573	0.439189	473	533	0.146396	437	508	0
1761	367	718	0.621107	393	684	0.129				434	652	0.603608	453	634	0	475	609	0	485	573	0	473	533	0	434	508	0.439189
1762	371	722	0.828143	402	690	0.698				439	653	0.746478	456	634	0.439189	477	609	0.292793	485	573	0	471	533	0.292793	433	510	0.327352
1763	358	720	1.92554	398	699	0.635				440	662	1.32568	458	639	0.788369	472	611	0.788369	482	575	0.52784	463	537	1.30941	423	514	1.57674
1764	344	709	2.60651	397	699	0.065				438	663	0.327352	456	639	0.292793	471	611	0.146396	475	577	1.06578	458	538	0.746478	420	515	0.462946
1765	348	717	1.30941	399	699	0.129				440	665	0.414072	456	639	0	473	617	0.925892	476	577	0.146396	461	538	0.439189	420	515	0
1766	367	720	2.81599	399	692	0.452				438	665	0.292793	456	648	1.31757	473	623	0.878378	478	580	0.52784	461	540	0.292793	420	518	0.439189
1767	373	715	1.14339	396	679	0.861				437	668	0.462946	456	648	0	473	619	0.585586	478	581	0.146396	461	540	0	421	518	0.146396
1768	350	708	3.51961	394	684	0.347				437	668	0	456	648	0	470	622	0.621107	477	582	0.207036	462	544	0.603608	421	519	0.146396
1769	344	705	0.982057	394	685	0.065				438	668	0.146396	456	648	0	470	620	0.292793	477	582	0	462	544	0	421	521	0.292793
1770	345	709	0.603608	395	690	0.329				439	670	0.327352	456	647	0.146396	470	620	0	477	582	0	462	544	0	423	521	0.292793
1771	344	712	0.462946	395	690	0				439	670	0	456	647	0	470	620	0	476	585	0.462946	462	544	0	423	521	0
1772	344	712	0	395	690	0				439	670	0	456	647	0	470	620	0	477	586	0.207036	462	546	0.292793	424	525	0.603608
1773	344	712	0	395	690	0				439	670	0	456	649	0.292793	470	620	0	477	586	0	462	546	0	424	525	0
1774	344	712	0	396	690					439	670	0	456	649	0	470	620	0	477	586	0	462	546	0	424	525	0
1775	325	710	2.7969	390	691	0.890495				439	670	0	456	644	0.731982	472	620	0.292793	477	586	0	462	546	0	424	520	0.731982
1776	324	705	0.746478	388	696	0.788369				442	668	0.52784	456	644	0	471	620	0.146396	475	582	0.654705	461	542	0.603608	423	513	1.03518
1777	316	705	1.17117	388	699	0.439189				442	666	0.292793	456	644	0	470	620	0.146396	476	587	0.746478	461	544	0.292793	423	516	0.439189
1778	318	715	1.49296	388	699	0				438	670	0.828143	453	647	0.621107	466	630	1.57674	477	606	2.78538	468	566	3.37982	438	529	2.90589
1779	315	717	0.52784	381	699	1.02477				430	671	1.18029	443	657	2.07036	461	644	2.17634	475	614	1.20722	472	572	1.05568	443	533	0.937394
1780	312	718	0.462946	367	694	2.17634							434	670	2.31473	459	651	1.06578	475	615	0.146396	472	572	0	443	533	0
1781	314	715	0.52784	354	691	1.95317							440	674	1.05568	459	647	0.585586	473	613	0.414072	471	568	0.603608	442	532	0.207036
1782	302	715	1.75676	347	693	1.06578	380	693					438	670	0.654705	453	643	1.05568	468	611	0.788369	467	568	0.585586	442	532	0
1783	278	709	3.62165	339	701	1.65629	375	698	1.03518				433	665	1.03518	453	643	0	466	611	0.292793	463	566	0.654705	442	529	0.439189
1784	269	706	1.38884	339	704	0.439189	373	698	0.292793				433	665	0	448	642	0.746478	458	614	1.25081	461	572	0.925892	440	533	0.654705
1785	268	712	0.890495	339	704	0	373	698	0				421	672	2.0338	437	655	2.49304	452	628	2.22984	464	591	2.81599	457	549	3.41766
1786	268	713	0.146396	333	704	0.878378	364	696	1.34971							429	663	1.65629	448	642	2.13156	468	605	2.13156	461	558	1.44184
1787	267	717	0.603608	315	696	2.88367	347	691	2.59415							423	676	2.09608	447	651	1.32568	464	608	0.731982	456	559	0.746478
1788	276	722	1.50724	310	698	0.788369	337	690	1.47127							418	675	0.746478	447	648	0.439189	463	608	0.146396	458	561	0.414072
1789	263	719	1.95317	301	690	1.76285	321	689	2.34691							420	674	0.327352	445	646	0.414072	463	606	0.292793	458	558	0.439189
1790	245	720	2.6392	291	693	1.52842	321	693	0.585586	357	690					420	671	0.439189	445	646	0	463	604	0.292793	458	558	0
1791	241	720	0.585586	288	699	0.982057	323	698	0.788369	358	694	0.603608				420	671	0	445	641	0.731982	462	603	0.207036	458	558	0
1792	241	720	0	295	698	1.03518	323	698	0	357	693	0.207036				420	674	0.439189	445	643	0.292793	462	608	0.731982	458	558	0
1793	243	722	0.414072	295	701	0.439189	323	698	0	357	693	0				420	674	0	444	649	0.890495	462	608	0	458	562	0.585586
1794	241	722	0.292793	295	701	0	323	698	0	356	695	0.327352				419	677	0.462946	445	651	0.327352	462	611	0.439189	458	566	0.585586
1795	241	722	0	291	701	0.585586	323	699	0.146396	353	696	0.462946				419	677	0	445	651	0	464	611	0.292793	458	566	0
1796	241	722	0	291	701	0	323	699	0	357	696	0.585586				419	677	0	445	651	0	463	611	0.146396	458	566	0
1797	243	722	0.292793	292	701	0.146396	323	699	0	357	696	0				419	677	0	445	651	0	463	611	0	458	566	0
1798	243	722	0	292	701	0	323	699	0	357	696	0				419	677	0	445	651	0	463	611	0	458	566	0
1799	245	722	0.292793	292	701	0	323	699	0	357	696	0				419	677	0	445	651	0	463	611	0	458	566	0
1800	260	722	2.19595	300	696	1.3811	323	699	0	357	696	0				418	681	0.603608	445	651	0	463	614	0.439189	458	566	0
1801	281	718	3.1296	311	696	1.61036	331	694	1.3811	357	696	0				418	681	0	442	652	0.462946	463	613	0.146396	454	565	0.603608
1802	286	712	1.14339	316	690	1.14339	335	694	0.585586	359	691	0.788369				418	681	0	442	652	0	462	613	0.146396	454	565	0
1803	281	705	1.25935	310	690	0.878378	331	693	0.603608	359	691	0				416	679	0.414072	442	652	0	462	613	0	456	565	0.292793
1804	267	704	2.05477	310	691	0.146396	331	693	0	354	693	0.788369				415	677	0.327352	440	649	0.52784	457	610	0.85363	456	565	0
1805	259	703	1.18029	310	691	0	331	691	0.292793	354	691	0.292793				415	677	0	440	649	0	457	610	0	456	562	0.439189
1806	259	703	0	310	691	0	331	689	0.292793	354	689	0.292793				414	672	0.746478	440	648	0.146396	459	610	0.292793	456	562	0
1807	264	706	0.85363	306	694	0.731982	329	691	0.414072	354	694	0.731982				416	679	1.06578	440	652	0.585586	459	614	0.585586	456	566	0.585586
1808	263	710	0.603608	306	694	0	329	695	0.585586	354	694	0				416	679	0	440	655	0.439189	459	615	0.146396	456	567	0.146396
1809	263	710	0	306	695	0.146396	329	695	0	354	691	0.439189				415	682	0.462946	447	657	1.06578	459	615	0	456	567	0
1810	263	709	0.146396	305	699	0.603608	329	695	0	356	693	0.414072				418	681	0.462946	444	657	0.439189	459	615	0	456	568	0.146396
1811	263	709	0	306	696	0.462946	329	695	0	356	693	0				418	681	0	444	657	0	459	615	0	457	568	0.146396
1812	263	709	0	306	696	0	329	695	0	356	693	0				418	681	0	444	657	0	459	615	0	457	568	0
1813	263	709	0	306	696	0	329	695	0	356	693	0				418	681	0	444	657	0	459	615	0	457	568	0
1814	263	709	0	306	696	0	331	695	0.292793	356	693	0				418	681	0	444	657	0	459	615	0	457	568	0
1815	263	709	0	306	696	0	331	695	0	356	693	0				415	681	0.439189	444	657	0	459	615	0	457	570	0.292793
1816	264	709	0.146396	306	698	0.292793	331	695	0	356	693	0				415	681	0	444	657	0	459	615	0	457	570	0
1817	264	709	0	306	698	0	331	695	0	356	693	0				415	681	0	444	657	0	459	615	0	457	570	0
1818	264	709	0	306	698	0	331	695	0	356	693	0				415	681	0	443	655	0.327352	459	615	0	457	570	0
1819	264	709	0	306	698	0	331	695	0	356	693	0				415	681	0	443	655	0	459	615	0	457	570	0
1820	267	710	0.462946	304	694	0.654705	329	694	0.327352	356	693	0				415	681	0	443	655	0	459	615	0	457	570	0
1821	268	713	0.462946	298	694	0.878378	323	693	0.890495	352	693	0.585586				415	681	0	443	656	0.146396	461	615	0.292793	458	568	0.327352
1822	260	715	1.20722	291	694	1.02477	319	693	0.585586	349	693	0.439189				411	679	0.654705	442	653	0.462946	462	613	0.327352	457	565	0.462946
1823	273	722	2.16152	296	694	0.731982	319	693	0	349	691	0.292793				411	679	0	442	653	0	462	613	0	457	565	0
1824	271	723	0.327352	293	696	0.52784	319	693	0	347	690	0.327352				410	679	0.146396	440	653	0.292793	459	614	0.462946	457	565	0
1825	272	723	0.146396	293	696	0	318	691	0.327352	342	689	0.746478				406	677	0.654705	438	653	0.292793	457	613	0.327352	457	565	0
1826	249	722	3.3703	292	698	0.327352	318	691	0	345	689	0.439189				406	677	0	437	652	0.207036	457	613	0	457	565	0
1827	231	719	2.67148	290	700	0.414072	318	694	0.439189	345	689	0				410	675	0.654705	437	652	0	457	613	0	457	566	0.146396
1828	228	717	0.52784	287	700	0.439189	316	694	0.292793	347	694	0.788369				410	675	0	435	651	0.327352	457	611	0.292793	457	566	0
1829	222	717	0.878378	282	700	0.731982	314	694	0.292793	347	694	0				409	674	0.207036	435	651	0	457	611	0	457	566	0
1830	220	714	0.52784	282	700	0	314	694	0	347	694	0				410	677	0.462946	437	653	0.414072	457	611	0	457	566	0
1831	235	717	2.23943	285	699	0.462946	316	698	0.654705	347	694	0				411	681	0.603608	437	656	0.439189	458	617	0.890495	457	572	0.878378
1832	250	718	2.20082	290	700	0.746478	316	698	0	350	695	0.462946				411	681	0	438	660	0.603608	458	619	0.292793	457	572	0
1833	276	718	3.80631	304	698	2.07036	324	698	1.17117	350	695	0				410	684	0.462946	438	660	0	458	619	0	457	572	0
1834	296	718	2.92793	318	698	2.04955	333	694	1.44184	350	695	0				410	684	0	435	660	0.439189	458	619	0	457	568	0.585586
1835	295	717	0.207036	323	700	0.788369	337	695	0.603608	350	695	0				410	684	0	435	660	0	454	618	0.603608	452	568	0.731982
1836	282	715	1.92554	320	700	0.439189	335	699	0.654705	350	695	0				410	680	0.585586	435	655	0.731982	456	617	0.327352	452	568	0
1837	271	717	1.63676	316	701	0.603608	335	696	0.439189	350	695	0				406	677	0.731982	435	655	0	456	617	0	453	570	0.327352
1838	271	717	0	316	701	0	333	698	0.414072	350	695	0				410	679	0.654705	435	653	0.292793	454	615	0.414072	453	570	0
1839	271	717	0	314	701	0.292793	331	698	0.292793	349	694	0.207036				409	681	0.327352	435	653	0	456	618	0.52784	456	570	0.439189
1840	277	715	0.925892	314	701	0	331	698	0	349	694	0				407	685	0.654705	437	656	0.52784	456	618	0	456	572	0.292793
1841	286	718	1.38884	320	698	0.982057	334	698	0.439189	349	694	0				407	685	0	437	661	0.731982	457	620	0.327352	456	572	0
1842	310	717	3.51656	329	696	1.34971	342	691	1.55622	354	693	0.746478				404	685	0.439189	437	661	0	456	620	0.146396	454	571	0.327352
1843	311	719	0.327352	334	699	0.85363	345	691	0.439189	354	693	0				402	684	0.327352	433	661	0.585586	453	620	0.439189	451	568	0.621107
1844				334	696	3.953	345	693	0.292793	354	693	0				401	684	0.146396	430	657	0.731982	452	618	0.327352	448	568	0.439189
1845				339	697	0.329	348	693	0.439189							404	680	0.731982	433	656	0.462946	453	615	0.462946	448	566	0.292793
1846				338	700	0.204	348	693	0							406	677	0.52784	433	651	0.731982	454	613	0.327352	448	563	0.439189
1847				338	704	0.258	345	694	0.462946							405	677	0.146396	434	653	0.327352	454	613	0	451	566	0.621107
1848				341	703	0.204	349	695	0.603608							405	681	0.585586	433	657	0.603608	454	615	0.292793	451	566	0
1849				342	704	0.091										404	685	0.603608	430	657	0.439189	449	617	0.788369	447	567	0.603608
1850				342	705	0.065										400	687	0.654705	428	657	0.292793	444	618	0.746478	443	567	0.585586
1851				342	705	0										396	685	0.654705	421	657	1.02477	444	618	0	438	567	0.731982
1852				341	708	0.204										397	679	0.890495	423	651	0.925892	444	613	0.731982	438	563	0.585586
1853				340	712	0.266										400	676	0.621107	424	653	0.327352	444	613	0	438	563	0
1854				337	715	0.274										402	682	0.925892	425	653	0.146396	445	613	0.146396	438	563	0
1855				334	715	0.194										405	687	0.85363	429	658	0.937394	447	617	0.654705	442	571	1.30941
1856				332	715	0.129										405	687	0	430	661	0.462946	448	618	0.207036	442	571	0
1857				332	715	0										405	687	0	430	661	0	448	618	0	442	571	0
1858				332	715	0										405	687	0	430	661	0	448	618	0	442	571	0
1859				332	715	0										405	687	0	430	661	0	448	618	0	442	571	0
1860				332	715	0										405	687	0	430	661	0	448	618	0	442	571	0
1861				334	713	0.182										405	687	0	430	661	0	449	622	0.603608	442	571	0
1862				331	711	0.233										404	689	0.327352	430	661	0	449	622	0	442	571	0
1863				328	711	0.194										404	689	0	430	661	0	449	622	0	442	575	0.585586
1864				328	712	0.065										407	690	0.462946	432	665	0.654705	449	623	0.146396	442	576	0.146396
1865				328	712	0										407	693	0.439189	433	666	0.207036	449	623	0	442	578	0.292793
1866				328	712	0										407	693	0	433	666	0	449	624	0.146396	442	578	0
1867				327	711	0.091										407	693	0	433	666	0	449	624	0	442	578	0
1868				331	712	0.266										406	693	0.146396	433	666	0	449	624	0	443	576	0.327352
1869				338	722	0.787										399	689	1.18029	425	663	1.25081	447	622	0.414072	438	573	0.85363
1870				335	722	0.194										395	687	0.654705	424	663	0.146396	445	622	0.292793	438	573	0
1871				334	725	0.204										396	687	0.146396	423	662	0.207036	442	622	0.439189	435	571	0.52784
1872				327	731	0.595										399	686	0.462946	423	662	0	442	622	0	434	573	0.327352
1873				328	725	0.392										419	685	2.93159	433	661	1.47127	448	622	0.878378	437	576	0.621107
1874				325	726	0.204										433	684	2.05477	449	658	2.38316	459	620	1.63676	448	580	1.71353
1875				320	724	0.347										435	681	0.52784	459	658	1.46396	468	624	1.44184	456	585	1.3811
1876				320	723	0.065										430	687	1.14339	452	667	1.66918	466	632	1.20722	452	587	0.654705
1877				331	723	0.71										423	693	1.34971	445	672	1.25935	462	632	0.585586	447	585	0.788369
1878				332	722	0.091										414	693	1.31757	442	670	0.52784	456	628	1.05568	442	578	1.25935
1879				332	724	0.129										407	690	1.11492	433	663	1.66918	453	624	0.731982	438	578	0.585586
1880				332	725	0.065										401	691	0.890495	428	665	0.788369	445	624	1.17117	434	576	0.654705
1881				328	725	0.258										400	691	0.146396	426	665	0.292793	444	628	0.603608	434	576	0
1882				330	727	0.182										402	691	0.292793	430	665	0.585586	449	627	0.746478	437	580	0.731982
1883				325	725	0.347										414	687	1.85178	439	663	1.34971	457	624	1.25081	447	581	1.47127
1884				321	722	0.323										429	687	2.19595	454	661	2.21538	472	622	2.21538	459	581	1.75676
1885				323	719	0.233										432	686	0.462946	456	666	0.788369	472	633	1.61036	462	594	1.95317
1886				327	724	0.413										423	691	1.50724	452	674	1.30941	467	639	1.14339	456	595	0.890495
1887				328	724	0.065										415	694	1.25081	444	674	1.17117	464	636	0.621107	453	590	0.85363
1888				324	725	0.266										406	691	1.38884	435	668	1.58352	454	632	1.57674	448	586	0.937394
1889				318	732	0.595										400	691	0.878378	429	670	0.925892	452	632	0.292793	442	584	0.925892
1890				314	732	0.258										397	691	0.439189	428	671	0.207036	448	633	0.603608	442	584	0
1891				314	732	0										401	690	0.603608	426	671	0.292793	448	633	0	442	584	0
1892				314	732	0										406	686	0.937394	433	665	1.34971	456	630	1.25081	445	586	0.52784
1893				313	732	0.065										423	686	2.48874	449	662	2.38316	471	625	2.31473	461	589	2.38316
1894				313	730	0.129										429	684	0.925892	453	658	0.828143	473	623	0.414072	464	589	0.439189
1895				310	728	0.233										429	685	0.146396	452	667	1.32568	471	637	2.07036	462	594	0.788369
1896				313	728	0.194										421	691	1.46396	445	674	1.44925	467	641	0.828143	457	596	0.788369
1897				316	728	0.194										414	693	1.06578	444	675	0.207036	462	638	0.85363	452	592	0.937394
1898				323	726	0.47										402	691	1.78099	433	671	1.71353	453	634	1.44184	445	587	1.25935
1899				325	726	0.129										397	691	0.731982	429	667	0.828143	451	632	0.414072	443	582	0.788369
1900				325	726	0										397	690	0.146396	425	668	0.603608	449	632	0.292793	443	584	0.292793
1901				323	726	0.129										396	686	0.603608	421	666	0.654705	447	632	0.292793	443	584	0
1902				320	726	0.194										396	687	0.146396	424	666	0.439189	445	632	0.292793	442	582	0.327352
1903				317	727	0.204										395	689	0.327352	424	670	0.585586	445	632	0	442	582	0
1904				317	727	0										395	691	0.292793	424	670	0	445	632	0	442	582	0
1905				315	727	0.129										394	691	0.146396	424	670	0	445	632	0	442	582	0
1906				314	731	0.266										397	689	0.52784	425	667	0.462946	447	633	0.327352	442	582	0
1907				314	731	0										406	686	1.38884	426	666	0.207036	454	632	1.03518	444	585	0.52784
1908				312	731	0.129										420	686	2.04955	442	662	2.41443	463	627	1.50724	452	587	1.20722
1909				312	731	0										432	684	1.78099	456	661	2.05477	472	623	1.44184	458	585	0.925892
1910				308	730	0.266										437	677	1.25935	461	655	1.14339	473	620	0.462946	462	585	0.585586
1911				311	731	0.204										435	684	1.06578	458	666	1.66918	473	636	2.34234	461	595	1.47127
1912				312	731	0.065										428	687	1.11492	456	668	0.414072	471	634	0.414072	458	594	0.462946
1913				314	731	0.129										432	689	0.654705	457	662	0.890495	473	623	1.63676	461	587	1.11492
1914				312	728	0.233										438	684	1.14339	464	660	1.06578	478	622	0.746478	470	587	1.31757
1915				312	728	0										439	686	0.327352	462	668	1.20722	478	642	2.92793	470	600	1.90315
1916				312	728	0										429	695	1.96956	456	676	1.46396	472	642	0.878378	462	597	1.25081
1917				318	727	0.392										419	695	1.46396	449	674	1.06578	468	641	0.603608	459	594	0.621107
1918				321	727	0.194										413	695	0.878378	444	671	0.85363	467	636	0.746478	456	591	0.621107
1919				321	727	0										410	690	0.85363	440	670	0.603608	462	634	0.788369	454	589	0.414072
1920				321	727	0										406	686	0.828143	435	663	1.25935	458	630	0.828143	452	584	0.788369
1921				321	727	0										405	689	0.462946	435	661	0.292793	457	629	0.207036	452	584	0
1922				320	727	0.065										404	689	0.146396	434	668	1.03518	456	632	0.462946	449	584	0.439189
1923				318	727	0.129										404	686	0.439189	434	668	0	454	632	0.292793	449	584	0
1924				318	727	0										404	685	0.146396	432	665	0.52784	453	630	0.327352	447	584	0.292793
1925				318	727	0										409	684	0.746478	435	662	0.621107	456	630	0.439189	449	586	0.414072
1926				317	728	0.091										426	684	2.48874	449	660	2.07036	468	623	2.0338	457	585	1.18029
1927				317	728	0										434	681	1.25081	458	652	1.76285	475	618	1.25935	464	581	1.18029
1928				315	725	0.233										437	679	0.52784	458	655	0.439189	473	623	0.788369	466	587	0.925892
1929				316	725	0.065										434	681	0.52784	454	665	1.57674	472	634	1.617	462	592	0.937394
1930				326	727	0.658										429	690	1.50724	453	670	0.746478	471	636	0.327352	458	591	0.603608
1931				329	726	0.204										423	694	1.05568	449	675	0.937394	467	636	0.585586	456	590	0.327352
1932				329	726	0										419	689	0.937394	447	667	1.20722	464	632	0.731982	454	586	0.654705
1933				329	726	0										415	686	0.731982	443	661	1.05568	463	628	0.603608	452	581	0.788369
1934				328	723	0.204										415	679	1.02477	443	656	0.731982	463	622	0.878378	453	578	0.462946
1935				323	722	0.329										415	679	0	444	653	0.462946	464	618	0.603608	457	573	0.937394
1936				322	722	0.065										416	679	0.146396	444	655	0.292793	464	618	0	457	572	0.146396
1937				321	722	0.065										414	682	0.52784	442	658	0.52784	463	623	0.746478	454	576	0.731982
1938				321	722	0										414	686	0.585586	443	665	1.03518	463	624	0.146396	454	577	0.146396
1939				321	722	0										414	686	0	443	665	0	463	624	0	454	578	0.146396
1940				319	723	0.144										415	687	0.207036	443	665	0	463	624	0	454	578	0
1941				319	723	0										415	687	0	443	665	0	462	627	0.462946	451	580	0.52784
1942				319	723	0										413	686	0.327352	443	665	0	462	627	0	453	580	0.292793
1943				319	724	0.065										418	695	1.50724	443	671	0.878378	463	632	0.746478	453	586	0.878378
1944				319	724	0										416	698	0.52784	445	674	0.52784	463	634	0.292793	453	587	0.146396
1945				317	726	0.182										418	701	0.52784	445	674	0	463	634	0	453	587	0
1946				317	726	0										419	701	0.146396	445	675	0.146396	463	634	0	453	587	0
1947				317	726	0										419	701	0	445	675	0	463	634	0	453	590	0.439189
1948				317	726	0										419	701	0	445	675	0	463	637	0.439189	453	590	0
1949				317	726	0										419	701	0	445	675	0	463	637	0	453	590	0
1950				317	726	0										419	701	0	445	675	0	463	637	0	453	590	0
1951				317	726	0										419	701	0	445	675	0	463	637	0	453	590	0
1952				317	726	0										419	701	0	445	675	0	463	637	0	453	590	0
1953				317	726	0										419	701	0	445	675	0	463	637	0	453	590	0
1954				317	726	0										419	701	0	445	675	0	463	637	0	453	590	0
1955				332	726	0.968										419	701	0	445	675	0	463	637	0	453	590	0
1956				333	724	0.144										411	695	1.46396	439	671	1.05568	459	632	0.937394	451	586	0.654705
1957				334	724	0.065										409	693	0.414072	440	671	0.146396	459	632	0	451	584	0.292793
1958				331	725	0.204										410	693	0.146396	438	668	0.52784	459	630	0.292793	451	584	0
1959				331	725	0										413	687	0.982057	438	665	0.439189	457	629	0.327352	451	584	0
1960				331	725	0										425	687	1.75676	438	665	0	457	629	0	451	586	0.292793
1961				331	725	0										437	686	1.76285	448	662	1.52842	463	629	0.878378	454	589	0.621107
1962				328	725	0.194										442	685	0.746478	458	658	1.57674	468	624	1.03518	454	589	0
1963				328	725	0										443	679	0.890495	464	649	1.58352	473	620	0.937394	461	589	1.02477
1964				326	725	0.129										443	680	0.146396	463	658	1.32568	475	630	1.49296	459	591	0.414072
1965				332	723	0.408										440	686	0.982057	459	663	0.937394	475	632	0.292793	458	591	0.146396
1966				333	724	0.091										437	690	0.731982	458	668	0.746478	472	632	0.439189	454	591	0.585586
1967				340	725	0.456										430	690	1.02477	454	666	0.654705	470	632	0.292793	454	587	0.585586
1968				340	727	0.129										423	686	1.18029	452	666	0.292793	467	629	0.621107	452	587	0.292793
1969				339	728	0.091										425	690	0.654705	449	666	0.439189	464	629	0.439189	451	587	0.146396
1970				338	729	0.091										424	686	0.603608	447	665	0.327352	463	629	0.146396	451	586	0.146396
1971				334	728	0.266										429	685	0.746478	448	662	0.462946	463	629	0	449	585	0.327352
1972				333	728	0.065										440	681	1.71353	456	660	1.20722	471	624	1.3811	453	587	0.654705
1973				331	729	0.144										447	681	1.02477	464	653	1.55622	477	619	1.14339	457	587	0.585586
1974				327	726	0.323										448	677	0.603608	470	652	0.890495	478	619	0.146396	463	587	0.878378
1975				330	726	0.194										448	675	0.292793	470	657	0.731982	480	629	1.49296	462	590	0.462946
1976				333	726	0.194										444	681	1.05568	466	665	1.30941	478	632	0.52784	459	591	0.462946
1977				339	727	0.392										439	689	1.3811	463	670	0.85363	475	632	0.439189	458	591	0.146396
1978				345	727	0.387										435	689	0.585586	459	666	0.828143	472	628	0.731982	454	589	0.654705
1979				346	725	0.144										433	686	0.52784	457	660	0.925892	471	625	0.462946	454	589	0
1980				344	727	0.182										432	684	0.327352	456	660	0.146396	470	624	0.207036	454	584	0.731982
1981				342	727	0.129										432	682	0.292793	456	660	0	470	625	0.146396	454	584	0
1982				339	725	0.233										429	684	0.52784	456	660	0	470	625	0	454	584	0
1983				339	725	0										432	684	0.439189	456	660	0	470	625	0	454	584	0
1984				339	725	0										432	684	0	456	660	0	470	625	0	454	584	0
1985				339	725	0										429	684	0.439189	454	661	0.327352	470	625	0	454	584	0
1986				339	725	0										429	684	0	454	662	0.146396	470	625	0	453	584	0.146396
1987				341	726	0.144										429	686	0.292793	454	662	0	470	625	0	453	584	0
1988				349	720	0.785										429	686	0	454	662	0	470	625	0	453	584	0
1989				352	722	0.233										432	687	0.462946	454	665	0.439189	470	627	0.292793	453	584	0
1990	309	729		349	720	0.233										432	687	0	454	665	0	467	628	0.462946	451	585	0.327352
1991	296	720	2.31473	349	715											433	684	0.462946	451	663	0.52784	464	628	0.439189	451	585	0
1992	287	712	1.76285	350	713	0.327352										437	672	1.85178	453	661	0.414072	464	628	0	451	585	0
1993	287	709	0.439189	347	717	0.731982										440	663	1.38884	458	649	1.90315	467	624	0.731982	451	585	0
1994	286	708	0.207036	344	714	0.621107										451	661	1.63676	462	641	1.30941	467	617	1.02477	454	584	0.462946
1995	287	705	0.462946	344	713	0.146396										463	658	1.81082	470	634	1.55622	468	606	1.617	451	578	0.982057
1996	287	703	0.292793	344	709	0.585586	372	710								467	656	0.654705	476	624	1.70726	470	591	2.21538	448	567	1.66918
1997	287	704	0.146396	347	709	0.439189	375	712	0.52784							461	657	0.890495	476	625	0.146396	472	582	1.34971	445	553	2.09608
1998	298	708	1.71353	348	706	0.462946	375	708	0.585586							459	658	0.327352	476	625	0	472	586	0.585586	445	557	0.585586
[truncated: 3,775 more rows]

## Sheet: 6mm_sample②
	spiracle①	spiracle①	spiracle①	spiracle②	spiracle②	spiracle②	spiracle③	spiracle③	spiracle③	spiracle④	spiracle④	spiracle④	spiracle⑤	spiracle⑤	spiracle⑤	spiracle⑥	spiracle⑥	spiracle⑥	spiracle⑦	spiracle⑦	spiracle⑦	spiracle⑧	spiracle⑧	spiracle⑧	spiracle⑨	spiracle⑨	spiracle⑨
Time	X	Y	Velocity	X	Y	Velocity	X	Y	Velocity	X	Y	Velocity	X	Y	Velocity	X	Y	Velocity	X	Y	Velocity	X	Y	Velocity	X	Y	Velocity
1	162	329		167	279		157	240		165	210		165	176		181	149		204	124		234	119		278	138
2	172	333	1.55901	163	279	0.579	160	244	0.72375	166	209	0.204707	166	179	0.45774	179	152	0.521904	199	133	1.49029	237	126	1.10238	278	142	0.579
3	164	338	1.36557	172	288	1.84237	168	248	1.29468	164	207	0.409415	166	179	0	179	150	0.2895	199	128	0.72375	233	124	0.647342	272	138	1.04381
4	166	338	0.2895	172	288	0	168	251	0.43425	169	214	1.24519	168	179	0.2895	179	150	0	199	127	0.14475	232	124	0.14475	268	134	0.81883
5	165	340	0.323671	167	288	0.72375	169	247	0.59682	168	210	0.59682	168	179	0	179	150	0	198	128	0.204707	233	124	0.14475	263	134	0.72375
6	159	340	0.8685	167	288	0	165	249	0.647342	168	210	0	168	179	0	179	150	0	198	130	0.2895	230	124	0.43425	264	134	0.14475
7	161	341	0.323671	167	288	0	165	249	0	168	210	0	171	173	0.971013	176	147	0.614122	198	128	0.2895	230	124	0	264	134	0
8	161	340	0.14475	167	288	0	166	251	0.323671	168	210	0	171	177	0.579	176	147	0	194	131	0.72375	230	124	0	264	134	0
9	162	341	0.204707	167	288	0	165	249	0.323671	168	210	0	168	176	0.45774	176	150	0.43425	192	130	0.323671	225	122	0.779503	264	134	0
10	164	340	0.323671	167	288	0	164	248	0.204707	168	210	0	168	176	0	176	150	0	192	130	0	229	124	0.647342	264	134	0
11	158	337	0.971013	167	288	0	164	248	0	168	210	0	168	179	0.43425	176	150	0	194	130	0.2895	225	124	0.579	264	134	0
12	143	325	2.78056	161	288	0.8685	158	255	1.33453	158	219	1.94741	161	183	1.16701	171	157	1.24519	194	134	0.579	226	131	1.02354	264	137	0.43425
13	131	305	3.37612	156	275	2.01613	157	251	0.59682	158	219	0	158	187	0.72375	171	157	0	194	134	0	225	130	0.204707	267	137	0.43425
14	130	294	1.59882	151	267	1.36557	157	245	0.8685	160	218	0.323671	160	187	0.2895	171	157	0	194	134	0	226	126	0.59682	270	138	0.45774
15	127	296	0.521904	151	267	0	152	240	1.02354	160	217	0.14475	161	181	0.88048	175	150	1.16701	196	134	0.2895	229	124	0.521904	270	138	0
16	120	288	1.53871	151	261	0.8685	158	247	1.33453	156	215	0.647342	157	184	0.72375	171	154	0.81883	195	131	0.45774	229	126	0.2895	263	134	1.16701
17	120	275	1.88175	151	259	0.2895	157	237	1.45472	154	214	0.323671	160	184	0.43425	169	147	1.0538	195	133	0.2895	226	123	0.614122	263	133	0.14475
18	123	272	0.614122	153	249	1.47617	158	232	0.738083	161	211	1.10238	165	176	1.36557	175	146	0.88048	202	126	1.43295	234	118	1.36557	272	133	1.30275
19	113	276	1.55901	138	250	2.17607	161	233	0.45774	166	210	0.738083	169	173	0.72375	181	146	0.8685	204	127	0.323671	238	118	0.579	274	135	0.409415
20	113	268	1.158	138	245	0.72375	156	229	0.926852	157	210	1.30275	169	176	0.43425	180	146	0.14475	204	127	0	241	118	0.43425	278	134	0.59682
21	100	267	1.88731	137	245	0.14475	154	228	0.323671	157	210	0	166	173	0.614122	184	145	0.59682	204	127	0	242	126	1.16701	282	138	0.81883
22	94	258	1.56571	131	231	2.20477	152	223	0.779503	157	196	2.0265	171	171	0.779503	190	142	0.971013	211	127	1.01325	245	123	0.614122	282	138	0
23	86	254	1.29468	124	231	1.01325	147	218	1.02354	161	199	0.72375	172	171	0.14475	188	141	0.323671	218	127	1.01325	252	122	1.02354	285	139	0.45774
24	88	254	0.2895	126	234	0.521904	147	222	0.579	161	200	0.14475	175	173	0.521904	185	141	0.43425	218	127	0	252	122	0	285	139	0
25	93	258	0.926852	129	238	0.72375	147	222	0	161	200	0	175	175	0.2895	188	143	0.521904	217	128	0.204707	251	122	0.14475	285	139	0
26	92	256	0.323671	126	234	0.72375	139	213	1.74302	161	196	0.579	176	172	0.45774	196	143	1.158	221	130	0.647342	251	123	0.14475	287	141	0.409415
27	92	272	2.316	126	238	0.579	139	225	1.737	160	203	1.02354	176	181	1.30275	191	150	1.24519	217	133	0.72375	248	127	0.72375	291	145	0.81883
28	90	277	0.779503	124	250	1.76096	139	232	1.01325	160	211	1.158	176	181	0	190	156	0.88048	215	134	0.323671	248	127	0	287	143	0.647342
29	90	272	0.72375	126	240	1.47617	137	223	1.33453	157	207	0.72375	176	176	0.72375	191	156	0.14475	214	134	0.14475	248	128	0.14475	286	143	0.14475
30	86	276	0.81883	126	240	0	137	225	0.2895	157	214	1.01325	173	183	1.10238	188	160	0.72375	213	135	0.204707	248	133	0.72375	290	146	0.72375
31	86	276	0	112	234	2.20477	122	221	2.24712	150	196	2.79559	166	175	1.53871	188	153	1.01325	213	135	0	249	131	0.323671	289	147	0.204707
32	85	283	1.02354	113	242	1.16701	122	229	1.158	150	209	1.88175	166	184	1.30275	181	157	1.16701	213	139	0.579	249	133	0.2895	290	147	0.14475
33	85	288	0.72375	121	243	1.16701	126	230	0.59682	147	213	0.72375	164	185	0.323671	183	160	0.521904	211	143	0.647342	248	135	0.323671	287	147	0.43425
34	90	306	2.70415	106	256	2.87321	122	234	0.81883	137	217	1.55901	158	192	1.33453	183	165	0.72375	206	142	0.738083	241	139	1.16701	285	149	0.409415
35	85	305	0.738083	106	256	0	122	234	0	137	217	0	158	192	0	177	166	0.88048	200	146	1.04381	242	139	0.14475	285	150	0.14475
36	89	300	0.926852	106	256	0	122	234	0	137	217	0	158	192	0	175	165	0.323671	200	146	0	241	139	0.14475	280	150	0.72375
37	88	303	0.45774	115	263	1.6504	123	242	1.16701	141	221	0.81883	158	192	0	177	168	0.521904	200	146	0	241	139	0	280	150	0
38	86	307	0.647342	110	258	1.02354	120	234	1.23674	138	213	1.23674	160	187	0.779503	176	160	1.16701	203	147	0.45774	241	139	0	280	150	0
39	94	321	2.33402	108	261	0.521904	119	237	0.45774	138	213	0	160	190	0.43425	176	160	0	200	146	0.45774	240	139	0.14475	275	145	1.02354
40	89	322	0.738083	110	268	1.0538	119	241	0.579	138	213	0	153	194	1.16701	169	166	1.33453	196	146	0.579	233	141	1.0538	275	146	0.14475
41	98	325	1.37322	106	275	1.16701	112	249	1.53871	123	217	2.24712	143	190	1.55901	165	165	0.59682	192	147	0.59682	226	141	1.01325	275	147	0.14475
42	105	325	1.01325	96	275	1.4475	107	247	0.779503	119	221	0.81883	142	191	0.204707	165	165	0	192	147	0	228	141	0.2895	264	154	1.88731
43	96	324	1.31077	99	277	0.521904	111	252	0.926852	119	221	0	141	192	0.204707	165	165	0	192	147	0	228	141	0	264	152	0.2895
44	96	332	1.158	105	284	1.33453	115	259	1.16701	124	229	1.36557	139	198	0.91548	158	171	1.33453	187	149	0.779503	222	145	1.04381	266	153	0.323671
45	97	333	0.204707	106	281	0.45774	116	260	0.204707	124	229	0	137	202	0.647342	150	177	1.4475	179	157	1.63766	218	147	0.647342	260	152	0.88048
46	88	321	2.17125	105	284	0.45774	112	260	0.579	120	234	0.926852	137	209	1.01325	145	183	1.13053	165	158	2.03166	202	145	2.33402	248	147	1.88175
47	85	314	1.10238	110	286	0.779503	118	264	1.04381	120	234	0	131	209	0.8685	135	180	1.51123	162	154	0.72375	192	141	1.55901	233	145	2.19047
48	90	310	0.926852	113	279	1.10238	116	263	0.323671	120	234	0	126	203	1.13053	131	175	0.926852	156	147	1.33453	194	142	0.323671	234	146	0.204707
49	92	307	0.521904	113	279	0	115	257	0.88048	119	232	0.323671	124	203	0.2895	133	175	0.2895	160	154	1.16701	194	142	0	234	145	0.14475
50	92	311	0.579	113	279	0	115	257	0	119	232	0	120	203	0.579	128	175	0.72375	150	154	1.4475	194	142	0	234	145	0
51	94	306	0.779503	108	265	2.15186	118	248	1.37322	119	232	0	127	199	1.16701	141	172	1.93121	164	154	2.0265	204	143	1.45472	242	149	1.29468
52	108	344	5.86193	115	286	3.20418	120	259	1.61835	122	233	0.45774	126	204	0.738083	141	179	1.01325	164	160	0.8685	194	146	1.51123	241	150	0.204707
53	112	359	2.24712	117	293	1.0538	120	261	0.2895	126	240	1.16701	126	213	1.30275	137	187	1.29468	158	162	0.91548	194	146	0	234	149	1.02354
54	107	345	2.15186	112	293	0.72375	116	268	1.16701	131	247	1.24519	122	218	0.926852	138	194	1.02354	154	168	1.04381	188	147	0.88048	225	145	1.42562
55	105	366	3.05351	113	320	3.91093	126	285	2.85492	127	251	0.81883	122	221	0.43425	124	181	2.76545	141	158	2.37408	176	141	1.94203	211	138	2.2657
56	108	375	1.37322	121	329	1.74302	124	295	1.47617	123	257	1.04381	123	221	0.14475	133	185	1.42562	139	161	0.521904	171	138	0.84403	211	139	0.14475
57	112	378	0.72375	124	331	0.521904	126	297	0.409415	128	259	0.779503	120	219	0.521904	133	185	0	149	164	1.51123	172	142	0.59682	209	141	0.409415
58	113	379	0.204707	124	331	0	123	293	0.72375	123	260	0.738083	124	219	0.579	133	185	0	143	164	0.8685	173	143	0.204707	210	142	0.204707
59	109	376	0.72375	124	331	0	119	293	0.579	123	260	0	126	222	0.521904	127	188	0.971013	143	164	0	173	145	0.2895	209	138	0.59682
60	120	379	1.6504	124	331	0	123	295	0.647342	123	260	0	126	218	0.579	126	187	0.204707	138	160	0.926852	168	142	0.84403	204	134	0.926852
61	122	383	0.647342	126	327	0.647342	123	295	0	123	260	0	127	221	0.45774	141	187	2.17125	147	161	1.31077	171	143	0.45774	210	138	1.04381
62	115	382	1.02354	126	327	0	126	291	0.72375	123	260	0	123	221	0.579	134	187	1.01325	146	162	0.204707	172	143	0.14475	207	138	0.43425
63	116	380	0.323671	126	329	0.2895	126	291	0	124	256	0.59682	133	221	1.4475	134	187	0	146	164	0.2895	176	145	0.647342	207	138	0
64	116	382	0.2895	126	329	0	126	291	0	124	256	0	133	221	0	134	187	0	146	164	0	169	146	1.02354	209	139	0.323671
65	124	379	1.23674	129	327	0.521904	126	291	0	133	253	1.37322	133	221	0	134	187	0	146	164	0	172	145	0.45774	209	139	0
66	122	387	1.19364	129	327	0	126	291	0	133	253	0	133	221	0	134	187	0	146	164	0	172	145	0	209	139	0
67	119	385	0.521904	129	327	0	126	291	0	133	253	0	133	221	0	128	190	0.971013	145	162	0.323671	172	145	0	209	139	0
68	122	382	0.614122	133	331	0.81883	131	291	0.72375	133	253	0	133	221	0	128	190	0	147	165	0.521904	172	145	0	209	138	0.14475
69	120	387	0.779503	131	329	0.409415	131	291	0	133	253	0	133	221	0	128	190	0	143	166	0.59682	172	145	0	209	139	0.14475
70	126	385	0.91548	131	329	0	131	291	0	133	253	0	133	221	0	130	192	0.409415	143	171	0.72375	172	146	0.14475	209	139	0
71	120	380	1.13053	131	331	0.2895	131	291	0	133	253	0	128	226	1.02354	130	202	1.4475	145	176	0.779503	172	149	0.43425	209	141	0.2895
72	109	375	1.74902	126	331	0.72375	124	295	1.16701	128	264	1.74902	128	232	0.8685	128	221	2.76545	143	179	0.521904	172	154	0.72375	209	153	1.737
73	96	361	2.76545	119	331	1.01325	122	301	0.91548	123	266	0.779503	128	232	0	128	225	0.579	141	177	0.409415	168	160	1.04381	204	150	0.84403
74	92	352	1.42562	115	322	1.42562	120	290	1.61835	119	263	0.72375	123	230	0.779503	127	223	0.323671	139	176	0.323671	165	156	0.72375	203	149	0.204707
75	93	344	1.16701	106	306	2.65726	109	280	2.15186	115	259	0.81883	123	221	1.30275	128	196	3.91093	143	169	1.16701	179	149	2.2657	213	146	1.51123
76	89	351	1.16701	108	309	0.521904	114	289	1.49029	116	261	0.323671	119	229	1.29468	128	196	0	145	173	0.647342	175	156	1.16701	210	149	0.614122
77	79	334	2.85492	110	307	0.409415	114	289	0	119	260	0.45774	119	229	0	124	199	0.72375	135	171	1.47617	161	153	2.0725	206	142	1.16701
78	85	336	0.91548	110	307	0	116	287	0.409415	115	259	0.59682	128	219	1.94741	124	199	0	139	172	0.59682	165	152	0.59682	206	142	0
79	82	344	1.23674	110	307	0	116	287	0	122	263	1.16701	127	222	0.45774	124	199	0	145	176	1.04381	168	153	0.45774	211	147	1.02354
80	89	359	2.39604	115	322	2.2887	114	295	1.19364	122	260	0.43425	122	233	1.74902	128	207	1.29468	141	179	0.72375	169	154	0.204707	202	150	1.37322
81	85	364	0.926852	99	318	2.38728	111	286	1.37322	116	256	1.04381	122	233	0	131	200	1.10238	143	179	0.2895	169	156	0.2895	185	153	2.49877
82	78	356	1.53871	101	318	0.2895	111	291	0.72375	119	261	0.84403	122	233	0	131	209	1.30275	141	181	0.409415	173	157	0.59682	207	153	3.1845
83	78	366	1.4475	96	322	0.926852	108	294	0.614122	119	261	0	126	229	0.81883	133	204	0.779503	143	180	0.323671	173	157	0	207	153	0
84	81	361	0.84403	96	318	0.579	105	290	0.72375	119	261	0	130	233	0.81883	138	203	0.738083	154	180	1.59225	190	158	2.465	221	154	2.03166
85	75	360	0.88048	96	318	0	108	293	0.614122	119	261	0	130	233	0	137	204	0.204707	153	183	0.45774	184	160	0.91548	226	156	0.779503
86	82	367	1.43295	96	320	0.2895	108	293	0	119	261	0	130	233	0	138	203	0.204707	156	180	0.614122	184	160	0	226	156	0
87	84	376	1.33453	89	318	1.0538	104	293	0.579	119	261	0	130	233	0	138	203	0	157	183	0.45774	185	161	0.204707	226	157	0.14475
88	88	376	0.579	87	322	0.647342	97	297	1.16701	112	270	1.6504	128	229	0.647342	133	209	1.13053	157	184	0.14475	184	162	0.204707	226	158	0.14475
89	78	361	2.60952	92	318	0.926852	97	297	0	112	270	0	128	232	0.43425	127	210	0.88048	152	184	0.72375	180	164	0.647342	225	160	0.323671
90	78	366	0.72375	76	327	2.65726	86	301	1.69426	96	270	2.316	123	232	0.72375	126	210	0.14475	152	187	0.43425	183	165	0.45774	226	164	0.59682
91	77	374	1.16701	78	332	0.779503	89	310	1.37322	99	279	1.37322	118	242	1.61835	126	213	0.43425	153	188	0.204707	183	172	1.01325	226	164	0
92	75	374	0.2895	80	332	0.2895	93	313	0.72375	99	282	0.43425	107	248	1.81371	120	222	1.56571	135	194	2.74644	161	168	3.23671	202	160	3.52192
93	69	363	1.81371	85	325	1.24519	97	302	1.69426	99	282	0	101	249	0.88048	104	219	2.35636	123	190	1.83096	156	165	0.84403	194	154	1.4475
94	69	353	1.4475	96	322	1.6504	100	301	0.45774	93	276	1.22824	100	248	0.204707	103	217	0.323671	120	188	0.521904	153	162	0.614122	195	154	0.14475
95	75	367	2.20477	83	323	1.88731	90	302	1.45472	96	274	0.521904	96	242	1.04381	104	214	0.45774	124	181	1.16701	156	161	0.45774	196	149	0.738083
96	69	371	1.04381	80	325	0.521904	92	302	0.2895	96	274	0	101	242	0.72375	108	215	0.59682	127	185	0.72375	161	164	0.84403	195	150	0.204707
97	75	382	1.81371	76	327	0.647342	89	306	0.72375	93	274	0.43425	100	244	0.323671	108	215	0	133	188	0.971013	165	164	0.579	194	152	0.323671
98	69	378	1.04381	85	325	1.33453	99	310	1.55901	95	308	4.93001	101	247	0.45774	108	215	0	120	185	1.93121	156	161	1.37322	196	150	0.409415
99	75	382	1.04381	80	334	1.49029	89	310	1.4475	96	278	4.34491	99	247	0.2895	108	215	0	123	184	0.45774	157	162	0.204707	196	152	0.2895
100	78	383	0.45774	80	334	0	89	305	0.72375	95	275	0.45774	103	244	0.72375	119	210	1.74902	131	188	1.29468	168	162	1.59225	204	152	1.158
101	79	387	0.59682	80	334	0	92	305	0.43425	97	274	0.323671	103	244	0	116	215	0.84403	131	190	0.2895	162	166	1.04381	188	153	2.32052
102	74	379	1.36557	87	327	1.43295	95	301	0.72375	101	278	0.81883	101	245	0.323671	107	221	1.56571	120	196	1.81371	153	168	1.33453	188	153	0
103	69	376	0.84403	92	331	0.926852	100	312	1.74902	105	283	0.926852	101	249	0.579	103	219	0.647342	111	190	1.56571	146	164	1.16701	187	153	0.14475
104	75	376	0.8685	87	340	1.49029	92	310	1.19364	89	276	2.52795	100	242	1.02354	109	214	1.13053	122	184	1.81371	157	162	1.61835	190	153	0.43425
105	75	380	0.579	80	334	1.33453	86	309	0.88048	89	276	0	100	242	0	108	213	0.204707	126	185	0.59682	161	162	0.579	198	153	1.158
106	73	376	0.647342	76	336	0.647342	93	306	1.10238	100	279	1.6504	100	248	0.8685	108	213	0	123	185	0.43425	161	162	0	198	153	0
107	77	386	1.55901	85	345	1.84237	97	313	1.16701	99	283	0.59682	100	248	0	108	213	0	124	187	0.323671	161	162	0	196	154	0.323671
108	79	393	1.0538	89	350	0.926852	100	321	1.23674	97	283	0.2895	100	248	0	108	213	0	124	185	0.2895	158	162	0.43425	195	156	0.323671
109	103	421	5.33812	94	363	2.01613	105	332	1.74902	105	294	1.96881	118	263	3.3916	128	221	3.11801	142	195	2.98059	169	175	2.465	203	166	1.8537
110	107	425	0.81883	92	370	1.0538	97	337	1.36557	107	302	1.19364	115	272	1.37322	120	241	3.11801	133	213	2.91304	150	185	3.10791	192	168	1.61835
111	103	429	0.81883	92	372	0.2895	97	337	0	107	308	0.8685	111	280	1.29468	109	256	2.69251	116	233	3.79952	128	196	3.56038	168	175	3.61875
112	104	435	0.88048	105	379	2.13721	112	355	3.3916	114	323	2.39604	104	291	1.88731	103	263	1.33453	108	232	1.16701	131	199	0.614122	165	180	0.84403
113	131	440	3.9747	113	396	2.71961	108	370	2.24712	100	335	2.66906	108	301	1.55901	112	267	1.42562	131	229	3.35745	146	211	2.78056	179	194	2.8659
114	140	462	3.44067	101	393	1.79046	109	388	2.60952	104	347	1.83096	112	318	2.52795	119	283	2.52795	126	256	3.9747	137	229	2.91304	175	209	2.24712
115	140	463	0.14475	112	404	2.25178	114	394	1.13053	111	359	2.01093	108	327	1.42562	116	290	1.10238	122	263	1.16701	135	230	0.323671	171	213	0.81883
116	128	454	2.17125	121	414	1.94741	123	397	1.37322	114	366	1.10238	107	335	1.16701	109	297	1.43295	112	267	1.55901	128	236	1.33453	165	215	0.91548
117	147	458	2.81054	124	425	1.6504	118	401	0.926852	107	370	1.16701	101	331	1.04381	112	302	0.84403	114	271	0.647342	135	241	1.24519	183	233	3.68473
118	149	459	0.323671	129	430	1.02354	120	409	1.19364	108	378	1.16701	105	339	1.29468	105	304	1.0538	115	275	0.59682	135	248	1.01325	185	238	0.779503
119	154	466	1.24519	138	436	1.56571	135	416	2.39604	116	389	1.96881	103	354	2.19047	103	314	1.47617	115	283	1.158	134	255	1.02354	180	245	1.24519
120	162	473	1.53871	163	434	3.63031	153	416	2.6055	130	386	2.0725	114	354	1.59225	103	327	1.88175	107	291	1.63766	124	260	1.61835	164	247	2.33402
121	166	481	1.29468	163	441	1.01325	156	413	0.614122	135	382	0.926852	119	354	0.72375	105	324	0.521904	108	290	0.204707	124	261	0.14475	161	245	0.521904
122	165	482	0.204707	154	441	1.30275	153	416	0.614122	133	384	0.409415	116	351	0.614122	108	320	0.72375	108	291	0.14475	124	261	0	161	245	0
123	165	482	0	170	441	2.316	158	415	0.738083	134	388	0.59682	119	359	1.23674	100	328	1.63766	107	297	0.88048	122	266	0.779503	157	247	0.647342
124	170	486	0.926852	167	445	0.72375	154	416	0.59682	138	385	0.72375	120	354	0.738083	109	323	1.49029	107	294	0.43425	122	263	0.43425	158	247	0.14475
125	174	490	0.81883	156	445	1.59225	146	418	1.19364	138	385	0	120	348	0.8685	105	321	0.647342	107	294	0	127	266	0.84403	158	245	0.2895
126	185	492	1.61835	167	450	1.74902	156	420	1.47617	137	386	0.204707	118	356	1.19364	104	324	0.45774	107	294	0	127	266	0	158	248	0.43425
127	184	490	0.323671	185	443	2.79559	169	420	1.88175	150	388	1.90389	116	361	0.779503	105	333	1.31077	107	308	2.0265	120	275	1.6504	153	253	1.02354
128	183	500	1.45472	185	453	1.4475	172	424	0.72375	149	393	0.738083	130	366	2.15186	111	333	0.8685	108	305	0.45774	120	275	0	153	255	0.2895
129	185	509	1.33453	176	452	1.31077	166	426	0.91548	145	392	0.59682	130	365	0.14475	112	335	0.323671	108	308	0.43425	122	276	0.323671	157	261	1.04381
130	180	502	1.24519	183	457	1.24519	172	428	0.91548	147	401	1.33453	130	375	1.4475	109	348	1.93121	109	318	1.45472	119	283	1.10238	158	267	0.88048
131	176	502	0.579	185	461	0.647342	175	437	1.37322	158	408	1.88731	138	381	1.4475	119	361	2.37408	109	331	1.88175	119	301	2.6055	154	275	1.29468
132	173	505	0.614122	178	461	1.01325	172	438	0.45774	157	408	0.14475	135	380	0.45774	116	359	0.521904	111	331	0.2895	122	302	0.45774	156	278	0.521904
133	177	509	0.81883	183	466	1.02354	180	439	1.16701	160	409	0.45774	139	388	1.29468	120	363	0.81883	111	332	0.14475	122	302	0	156	282	0.579
134	183	512	0.971013	190	466	1.01325	181	435	0.59682	160	409	0	138	389	0.204707	111	362	1.31077	109	329	0.521904	122	302	0	156	283	0.14475
135	189	530	2.74644	183	471	1.24519	177	443	1.29468	158	412	0.521904	138	389	0	120	362	1.30275	109	333	0.579	122	302	0	156	283	0
136	225	535	5.26102	188	459	1.88175	190	457	2.76545	172	427	2.97002	147	405	2.65726	122	385	3.34181	109	354	3.03975	118	324	3.23671	149	301	2.79559
137	208	532	2.49877	206	484	4.45915	199	461	1.42562	176	431	0.81883	154	408	1.10238	124	386	0.323671	109	358	0.579	119	328	0.59682	147	302	0.323671
138	227	547	3.50403	224	489	2.70415	207	465	1.29468	179	434	0.614122	152	413	0.779503	128	389	0.72375	109	363	0.72375	116	331	0.614122	146	305	0.45774
139	241	554	2.2657	222	501	1.76096	209	472	1.0538	184	438	0.926852	166	407	2.20477	143	386	2.21425	128	356	2.93096	130	328	2.0725	160	306	2.03166
140	242	551	0.45774	229	501	1.01325	211	476	0.647342	188	446	1.29468	168	416	1.33453	146	393	1.10238	128	367	1.59225	128	336	1.19364	153	309	1.10238
141	229	553	1.90389	234	503	0.779503	217	479	0.971013	196	443	1.23674	171	418	0.521904	150	397	0.81883	130	371	0.647342	131	337	0.45774	152	310	0.204707
142	237	563	1.8537	236	510	1.0538	217	483	0.579	199	446	0.614122	173	418	0.2895	152	393	0.647342	137	366	1.24519	137	333	1.04381	158	308	0.91548
143	237	562	0.14475	236	510	0	215	480	0.521904	198	446	0.14475	175	419	0.323671	149	392	0.45774	138	369	0.45774	137	333	0	157	309	0.204707
144	244	562	1.01325	236	514	0.579	218	484	0.72375	198	445	0.14475	177	416	0.521904	153	392	0.579	138	365	0.579	134	335	0.521904	160	310	0.45774
145	237	562	1.01325	236	514	0	218	483	0.14475	195	446	0.45774	176	418	0.323671	154	396	0.59682	134	367	0.647342	134	342	1.01325	157	310	0.43425
146	242	563	0.738083	236	514	0	217	480	0.45774	200	446	0.72375	175	418	0.14475	153	394	0.323671	138	369	0.647342	137	337	0.84403	157	313	0.43425
147	245	561	0.521904	236	514	0	218	481	0.204707	200	446	0	176	419	0.204707	153	393	0.14475	138	370	0.14475	137	340	0.43425	157	314	0.14475
148	220	550	3.95356	220	514	2.316	214	489	1.29468	195	457	1.74902	177	430	1.59882	154	408	2.17607	141	381	1.6504	137	351	1.59225	158	323	1.31077
149	203	542	2.71961	215	505	1.49029	215	481	1.16701	195	457	0	176	434	0.59682	153	412	0.59682	138	382	0.45774	135	351	0.2895	154	320	0.72375
150	207	553	1.69426	211	509	0.81883	202	481	1.88175	184	456	1.59882	171	435	0.738083	152	405	1.02354	134	377	0.926852	134	347	0.59682	154	318	0.2895
151	230	559	3.44067	217	519	1.68806	204	489	1.19364	185	460	0.59682	172	431	0.59682	149	407	0.521904	135	380	0.45774	134	348	0.14475	156	320	0.409415
152	241	561	1.61835	208	521	1.33453	203	494	0.738083	185	460	0	171	431	0.14475	147	407	0.2895	137	377	0.521904	134	346	0.2895	157	318	0.323671
153	239	563	0.409415	213	521	0.72375	206	494	0.43425	185	460	0	171	432	0.14475	157	405	1.47617	137	378	0.14475	133	346	0.14475	157	318	0
154	238	558	0.738083	213	521	0	195	496	1.61835	184	465	0.738083	175	434	0.647342	158	407	0.323671	139	381	0.521904	133	346	0	156	318	0.14475
155	238	555	0.43425	229	526	2.42645	218	495	3.3324	196	468	1.79046	179	439	0.926852	156	408	0.323671	135	377	0.81883	135	346	0.2895	152	318	0.579
156	277	532	6.55384	243	521	2.15186	223	506	1.74902	199	475	1.10238	177	442	0.521904	161	412	0.926852	141	380	0.971013	141	348	0.91548	156	321	0.72375
157	279	543	1.61835	249	523	0.91548	226	506	0.43425	203	480	0.926852	179	450	1.19364	160	419	1.02354	143	389	1.33453	139	358	1.47617	153	332	1.6504
158	281	558	2.19047	259	521	1.47617	238	503	1.79046	206	480	0.43425	177	454	0.647342	158	424	0.779503	139	404	2.24712	135	371	1.96881	147	339	1.33453
159	300	547	3.17791	267	523	1.19364	232	507	1.04381	207	480	0.14475	183	454	0.8685	165	427	1.10238	142	404	0.43425	139	373	0.647342	153	347	1.4475
160	307	544	1.10238	263	523	0.579	237	500	1.24519	209	480	0.2895	183	454	0	165	431	0.579	152	408	1.55901	145	374	0.88048	165	347	1.737
161	302	544	0.72375	263	523	0	237	515	2.17125	207	485	0.779503	192	465	2.05728	176	437	1.81371	152	409	0.14475	149	377	0.72375	161	351	0.81883
162	306	558	2.10759	281	528	2.70415	257	511	2.95233	223	491	2.47349	198	462	0.971013	172	438	0.59682	147	416	1.24519	142	384	1.43295	153	354	1.23674
163	306	555	0.43425	290	519	1.84237	261	504	1.16701	232	484	1.6504	198	462	0	166	441	0.971013	142	416	0.72375	131	388	1.69426	149	356	0.647342
164	309	559	0.72375	291	519	0.14475	266	502	0.779503	234	484	0.2895	198	462	0	171	438	0.84403	146	412	0.81883	139	384	1.29468	152	352	0.72375
165	309	558	0.14475	290	521	0.323671	263	504	0.521904	234	484	0	198	462	0	173	442	0.647342	147	415	0.45774	138	390	0.88048	153	358	0.88048
166				291	521	0.323671	267	504	0.579	228	481	0.971013	200	457	0.779503	171	437	0.779503	150	419	0.72375	139	390	0.14475	154	362	0.59682
167				295	519	0.323671	266	502	0.323671	233	480	0.738083	200	457	0	171	441	0.579	152	420	0.323671	141	390	0.2895	161	362	1.01325
168				295	519	0.323671	268	506	0.647342	233	480	0	200	457	0	169	446	0.779503	152	422	0.2895	146	392	0.779503	161	363	0.14475
169				295	519	0.323671	270	504	0.409415	233	480	0	199	461	0.59682	175	445	0.88048	152	424	0.2895	146	392	0	161	365	0.2895
170	313	557		291	528	0.323671	266	513	1.42562	234	494	2.03166	202	473	1.79046	176	456	1.59882	158	434	1.68806	152	404	1.94203	162	371	0.88048
171	314	559	0.323671	286	535	1.24519	263	518	0.84403	234	495	0.14475	200	477	0.647342	175	457	0.204707	158	431	0.43425	152	403	0.14475	168	370	0.88048
172	319	559	0.72375	286	535	0	263	519	0.14475	228	502	1.33453	200	476	0.14475	173	451	0.91548	156	428	0.521904	152	400	0.43425	168	371	0.14475
173	324	558	0.738083	286	535	0	263	518	0.14475	228	502	0	203	475	0.45774	179	453	0.91548	156	430	0.2895	152	400	0	168	371	0
174	322	557	0.323671	286	535	0	266	515	0.614122	228	502	0	203	476	0.14475	175	454	0.59682	156	430	0	152	400	0	168	370	0.14475
175	334	551	1.94203	291	542	1.24519	271	523	1.36557	233	507	1.02354	203	483	1.01325	175	454	0	166	432	1.47617	156	401	0.59682	168	370	0
176	330	551	0.579	295	539	0.72375	271	529	0.8685	236	511	0.72375	206	489	0.971013	188	464	2.37408	175	442	1.94741	162	412	1.81371	172	374	0.81883
177	328	563	1.76096	293	539	0.2895	266	534	1.02354	234	517	0.91548	213	500	1.88731	194	477	2.0725	172	450	1.23674	162	412	0	161	380	1.81371
178	338	553	2.04707	311	537	2.62153	289	529	3.40701	257	525	3.52489	221	506	1.4475	190	485	1.29468	175	453	0.614122	164	416	0.647342	169	386	1.4475
179	359	553	3.03975	322	548	2.25178	298	537	1.74302	263	525	0.8685	229	511	1.36557	198	488	1.23674	179	457	0.81883	168	424	1.29468	175	389	0.971013
180	360	553	0.14475	322	548	0	304	537	0.8685	264	519	0.88048	229	511	0	198	488	0	181	461	0.647342	169	424	0.14475	176	396	1.02354
181	361	551	0.323671	322	548	0	302	537	0.2895	267	525	0.971013	229	511	0	199	488	0.14475	181	461	0	169	426	0.2895	176	396	0
182	361	551	0	322	548	0	302	537	0	267	526	0.14475	229	511	0	199	488	0	181	461	0	169	426	0	176	396	0
183	357	553	0.647342	322	548	0	302	537	0	270	529	0.614122	229	511	0	199	488	0	181	461	0	168	427	0.204707	176	396	0
184	360	553	0.43425	323	544	0.59682	302	537	0	267	529	0.43425	229	511	0	199	488	0	181	461	0	168	427	0	176	396	0
185	360	553	0	323	544	0	302	537	0	266	529	0.14475	229	511	0	199	488	0	181	461	0	171	430	0.614122	176	396	0
186	361	553	0.14475	323	544	0	302	537	0	268	529	0.2895	229	511	0	199	488	0	181	461	0	169	431	0.323671	176	396	0
187	360	554	0.204707	323	544	0	302	537	0	270	529	0.2895	229	511	0	199	488	0	180	461	0.14475	169	431	0	176	397	0.14475
188	360	554	0	323	542	0.2895	302	537	0	270	529	0	229	513	0.2895	199	488	0	181	465	0.59682	169	431	0	176	397	0
189	357	554	0.43425	332	528	2.40912	308	529	1.4475	270	529	0	234	515	0.779503	203	495	1.16701	179	470	0.779503	166	438	1.10238	172	401	0.81883
190	344	561	2.13721	325	532	1.16701	306	523	0.91548	271	521	1.16701	234	515	0	200	502	1.10238	179	479	1.30275	164	443	0.779503	171	409	1.16701
191	347	566	0.84403	332	532	1.01325	304	522	0.323671	271	517	0.579	232	511	0.647342	203	500	0.521904	175	473	1.04381	160	439	0.81883	168	403	0.971013
192	364	563	2.49877	325	535	1.10238	304	525	0.43425	267	511	1.04381	232	511	0	200	498	0.521904	175	475	0.2895	162	442	0.521904	171	407	0.72375
193	370	562	0.88048	327	534	0.323671	301	521	0.72375	270	515	0.72375	232	511	0	200	498	0	175	475	0	166	447	0.926852	172	409	0.323671
194	368	566	0.647342	340	530	1.96881	310	522	1.31077	282	514	1.74302	244	511	1.737	210	506	1.8537	185	485	2.04707	172	454	1.33453	176	413	0.81883
195	352	576	2.73114	338	537	1.0538	316	525	0.971013	283	511	0.45774	247	511	0.43425	210	506	0	185	485	0	172	456	0.2895	176	419	0.8685
196	360	581	1.36557	343	535	0.779503	317	530	0.738083	287	519	1.29468	249	510	0.323671	218	504	1.19364	187	487	0.409415	172	456	0	176	420	0.14475
197	351	592	2.05728	336	546	1.88731	316	527	0.45774	285	517	0.409415	249	508	0.2895	218	504	0	187	484	0.43425	172	456	0	176	420	0
198	344	584	1.53871	336	546	0	318	527	0.2895	291	521	1.04381	257	515	1.53871	225	510	1.33453	192	495	1.74902	172	457	0.14475	177	423	0.45774
199	349	587	0.84403	336	546	0	320	529	0.409415	291	521	0	260	518	0.614122	225	510	0	192	496	0.14475	173	460	0.45774	176	426	0.45774
200	349	597	1.4475	331	553	1.24519	316	534	0.926852	287	514	1.16701	256	508	1.55901	222	499	1.6504	191	487	1.31077	172	461	0.204707	172	420	1.04381
201	356	595	1.0538	327	558	0.926852	320	536	0.647342	290	518	0.72375	259	511	0.614122	225	504	0.84403	191	488	0.14475	172	461	0	173	423	0.45774
202	348	587	1.63766	340	542	2.9841	323	529	1.10238	290	518	0	260	514	0.45774	225	504	0	194	492	0.72375	173	466	0.738083	173	423	0
203	352	593	1.04381	329	558	2.81054	312	533	1.69426	287	515	0.614122	253	507	1.43295	225	504	0	190	483	1.42562	171	453	1.90389	175	422	0.323671
204	349	593	0.43425	329	557	0.14475	313	533	0.14475	289	514	0.323671	255	508	0.323671	225	504	0	190	484	0.14475	172	458	0.738083	175	422	0
205	376	588	3.9747	329	558	0.14475	318	538	1.02354	291	521	1.0538	259	513	0.926852	225	504	0	195	488	0.926852	176	462	0.81883	183	423	1.16701
206	375	588	0.14475	343	555	2.0725	332	538	2.0265	302	522	1.59882	267	515	1.19364	232	508	1.16701	203	496	1.63766	184	465	1.23674	187	430	1.16701
207	395	589	2.89862	370	548	4.03746	346	533	2.15186	314	525	1.79046	272	518	0.84403	234	510	0.409415	206	502	0.971013	187	472	1.10238	188	437	1.02354
208	414	581	2.9841	373	558	1.51123	346	544	1.59225	313	523	0.323671	276	511	1.16701	244	507	1.51123	213	494	1.53871	195	466	1.4475	191	432	0.84403
209	417	576	0.84403	373	558	0	343	545	0.45774	313	526	0.43425	280	513	0.647342	253	507	1.30275	229	495	2.32052	199	468	0.647342	194	439	1.10238
210	416	593	2.465	384	557	1.59882	361	540	2.70415	328	526	2.17125	291	513	1.59225	261	507	1.158	226	499	0.72375	200	470	0.323671	191	442	0.614122
211	421	580	2.01613	400	546	2.81054	375	537	2.0725	332	521	0.926852	295	514	0.59682	261	507	0	226	499	0	199	476	0.88048	192	445	0.45774
212	429	585	1.36557	400	553	1.01325	373	541	0.647342	337	526	1.02354	295	513	0.14475	261	507	0	229	491	1.23674	207	476	1.158	199	443	1.0538
213				404	550	0.72375	373	541	0	337	527	0.14475	297	515	0.409415	261	507	0	229	495	0.579	207	477	0.14475	207	445	1.19364
214				404	550	0	373	541	0	332	526	0.738083	297	515	0	267	507	0.8685	236	498	1.10238	211	477	0.579	207	446	0.14475
215				404	550	0	373	541	0	335	530	0.72375	297	515	0	267	507	0	236	499	0.14475	214	479	0.521904	206	446	0.14475
216				404	550	0	377	542	0.59682	339	526	0.81883	301	517	0.647342	271	507	0.579	236	503	0.579	214	479	0	204	446	0.2895
217				402	551	0.323671	377	542	0	339	526	0	301	517	0	271	507	0	236	503	0	213	480	0.204707	203	447	0.204707
218				402	551	0	377	542	0	339	526	0	301	517	0	271	514	1.01325	237	503	0.14475	213	480	0	203	447	0
219				400	557	0.91548	377	542	0	342	534	1.23674	301	519	0.2895	271	514	0	237	503	0	215	483	0.521904	204	447	0.14475
220	409	595		389	562	1.74902	371	552	1.68806	342	538	0.579	306	526	1.24519	272	515	0.204707	240	506	0.614122	218	487	0.72375	206	449	0.409415
221	391	592	2.64144	379	560	1.47617	365	551	0.88048	340	541	0.521904	308	532	0.91548	276	518	0.72375	244	508	0.647342	218	487	0	207	450	0.204707
222	387	595	0.72375	370	558	1.33453	354	555	1.69426	332	540	1.16701	305	532	0.43425	275	522	0.59682	241	510	0.521904	211	484	1.10238	207	450	0
223	414	607	4.27687	373	580	3.21397	359	575	2.9841	333	552	1.74302	309	537	0.926852	275	522	0	241	511	0.14475	215	487	0.72375	207	450	0
224	410	610	0.72375	382	576	1.42562	366	570	1.24519	339	552	0.8685	309	541	0.579	275	529	1.01325	241	511	0	215	494	1.01325	207	451	0.14475
225	403	608	1.0538	382	576	0	366	570	0	336	556	0.72375	309	541	0	275	529	0	241	518	1.01325	214	499	0.738083	202	466	2.2887
226	403	607	0.14475	382	580	0.579	366	570	0	342	552	1.04381	309	541	0	275	529	0	242	522	0.59682	215	500	0.204707	203	466	0.14475
227	403	608	0.14475	380	576	0.647342	366	570	0	342	552	0	309	541	0	275	529	0	241	522	0.14475	217	503	0.521904	204	469	0.45774
228	397	607	0.88048	380	576	0	366	570	0	342	552	0	309	541	0	275	529	0	241	522	0	215	503	0.2895	204	469	0
229	383	605	2.04707	372	569	1.53871	359	561	1.6504	337	548	0.926852	309	541	0	276	532	0.45774	241	522	0	214	503	0.14475	203	465	0.59682
230	391	591	2.33402	377	562	1.24519	361	557	0.647342	336	545	0.45774	310	541	0.14475	276	532	0	241	523	0.14475	209	503	0.72375	200	466	0.45774
231	386	595	0.926852	373	564	0.647342	361	559	0.2895	336	545	0	310	541	0	276	532	0	241	523	0	209	503	0	196	464	0.647342
232	393	599	1.16701	368	571	1.24519	356	561	0.779503	336	553	1.158	310	541	0	276	532	0	237	522	0.59682	204	502	0.738083	195	465	0.204707
233	390	610	1.6504	375	582	1.88731	361	570	1.49029	339	553	0.43425	310	544	0.43425	275	532	0.14475	237	522	0	206	502	0.2895	194	465	0.14475
234	389	607	0.45774	364	578	1.69426	358	571	0.45774	339	560	1.01325	314	552	1.29468	276	536	0.59682	244	530	1.53871	210	507	0.926852	196	470	0.779503
235	394	614	1.24519	366	592	2.04707	359	582	1.59882	331	567	1.53871	309	555	0.84403	271	544	1.36557	240	532	0.647342	207	507	0.43425	194	472	0.409415
236	413	618	2.81054	380	594	2.04707	366	584	1.0538	339	575	1.63766	310	560	0.738083	272	549	0.738083	240	534	0.2895	209	510	0.521904	191	477	0.84403
237				384	610	2.38728	370	594	1.55901	342	584	1.37322	316	567	1.33453	274	549	0.2895	240	533	0.14475	211	510	0.2895	202	473	1.69426
238				391	610	1.01325	378	598	1.29468	354	582	1.76096	320	568	0.59682	289	551	2.19047	252	533	1.737	222	510	1.59225	211	473	1.30275
239	439	616		400	590	3.17462	385	582	2.52795	355	571	1.59882	323	567	0.45774	289	551	0	251	536	0.45774	223	513	0.45774	204	480	1.43295
240	409	611	4.4024	388	587	1.79046	370	575	2.39604	351	565	1.04381	323	567	0	289	551	0	253	540	0.647342	223	515	0.2895	204	480	0
241				395	590	1.10238	380	582	1.7669	359	571	1.4475	323	567	0	285	557	1.04381	253	541	0.14475	223	515	0	204	480	0
242	441	615		398	601	1.6504	385	589	1.24519	359	574	0.43425	323	567	0	285	557	0	255	537	0.647342	222	515	0.14475	204	480	0
243	450	612	1.37322	402	601	0.579	386	593	0.59682	365	580	1.22824	329	567	0.8685	289	556	0.59682	255	538	0.14475	222	515	0	204	480	0
244	444	616	1.04381	405	594	1.10238	393	586	1.43295	359	576	1.04381	329	567	0	289	556	0	255	538	0	222	515	0	204	481	0.14475
245	436	615	1.16701	409	590	0.81883	389	582	0.81883	366	572	1.16701	329	567	0	289	556	0	255	540	0.2895	222	515	0	204	481	0
246	463	622	4.03746	409	612	3.1845	390	599	2.465	371	586	2.15186	333	574	1.16701	298	552	1.42562	260	533	1.24519	234	511	1.83096	218	475	2.20477
247	466	608	2.0725	412	601	1.6504	392	595	0.647342	371	578	1.158	333	564	1.4475	298	551	0.14475	261	533	0.14475	234	511	0	217	475	0.14475
248	467	616	1.16701	425	592	2.2887	405	580	2.87321	380	576	1.33453	343	568	1.55901	310	564	2.56089	271	551	2.98059	240	527	2.47349	223	494	2.88412
249	498	599	5.11769	446	598	3.16139	427	594	3.77462	394	584	2.33402	356	579	2.465	327	564	2.46075	293	545	3.30081	260	525	2.90944	238	492	2.19047
250	504	593	1.22824	450	603	0.926852	435	599	1.36557	407	586	1.90389	369	579	1.88175	336	564	1.30275	301	549	1.29468	268	537	2.08761	242	507	2.24712
251	496	614	3.25285	452	603	0.2895	435	591	1.158	408	584	0.323671	373	578	0.59682	350	575	2.5772	310	567	2.91304	276	549	2.08761	242	521	2.0265
252	481	614	2.17125	457	589	2.15186	442	584	1.43295	413	583	0.738083	385	584	1.94203	350	575	0	312	575	1.19364	274	552	0.521904	245	522	0.45774
253	515	616	4.93001	469	607	3.13142	451	603	3.0432	422	593	1.94741	390	589	1.02354	350	575	0	314	563	1.76096	282	545	1.53871	255	511	2.15186
254	526	610	1.81371	471	608	0.323671	453	601	0.409415	428	591	0.91548	390	589	0	356	579	1.04381	317	563	0.43425	285	545	0.43425	256	518	1.02354
255	507	619	3.0432	471	599	1.30275	460	591	1.7669	434	590	0.88048	403	586	1.93121	365	587	1.74302	329	579	2.895	290	555	1.61835	261	529	1.74902
256	517	615	1.55901	480	603	1.42562	462	598	1.0538	434	595	0.72375	403	586	0	365	587	0	324	568	1.74902	291	553	0.323671	264	517	1.79046
257				475	617	2.15186	461	610	1.74302	432	605	1.47617	400	591	0.84403	361	587	0.579	325	572	0.59682	293	551	0.409415	264	515	0.2895
258				475	617	0	458	610	0.43425	428	595	1.55901	399	593	0.323671	361	587	0	325	576	0.579	293	553	0.2895	263	517	0.323671
259				477	612	0.779503	460	606	0.647342	434	599	1.04381	407	593	1.158	365	589	0.647342	331	578	0.91548	297	560	1.16701	263	527	1.4475
260	549	604		501	614	3.48604	479	609	2.78432	446	603	1.83096	409	597	0.647342	371	593	1.04381	342	580	1.61835	305	557	1.23674	282	527	2.75025
261	561	604	1.737	503	610	0.647342	483	610	0.59682	454	605	1.19364	416	599	1.0538	384	594	1.88731	347	584	0.926852	320	572	3.07061	285	544	2.49877
262	554	604	1.01325	507	610	0.579	480	608	0.521904	451	608	0.614122	422	603	1.04381	388	595	0.59682	351	587	0.72375	320	572	0	286	548	0.59682
263	550	612	1.29468	512	601	1.49029	489	597	2.05728	466	595	2.87321	424	597	0.91548	388	595	0	351	591	0.579	320	574	0.2895	289	549	0.45774
264	559	612	1.30275	516	596	0.926852	496	595	1.0538	460	594	0.88048	428	591	1.04381	389	595	0.14475	354	589	0.521904	321	575	0.204707	289	551	0.2895
265	589	596	4.9215	532	596	2.316	503	597	1.0538	469	595	1.31077	432	587	0.81883	393	594	0.59682	366	586	1.79046	335	574	2.03166	304	548	2.21425
266	584	599	0.84403	525	598	1.0538	503	602	0.72375	475	599	1.04381	445	589	1.90389	418	591	3.64471	384	583	2.64144	352	575	2.465	314	559	2.15186
267	588	599	0.579	542	582	3.37922	514	583	3.17791	491	576	4.05558	457	582	2.01093	426	589	1.19364	384	584	0.14475	350	580	0.779503	316	564	0.779503
268	610	576	4.60705	562	562	4.09415	534	563	4.09415	499	574	1.19364	456	572	1.45472	424	580	1.33453	386	582	0.409415	355	580	0.72375	324	563	1.16701
269	623	562	2.76545	569	566	1.16701	542	571	1.63766	503	575	0.59682	468	574	1.76096	438	575	2.15186	409	574	3.52489	375	568	3.37612	339	557	2.33851
270	620	565	0.614122	573	571	0.926852	541	571	0.14475	513	565	2.04707	481	564	2.37408	456	568	2.79559	418	571	1.37322	378	571	0.614122	340	557	0.14475
271	610	587	3.49804	573	558	1.88175	549	557	2.33402	522	556	1.84237	489	557	1.53871	456	567	0.14475	419	564	1.02354	381	571	0.43425	344	559	0.647342
272	620	580	1.7669	583	550	1.8537	557	551	1.4475	527	551	1.02354	494	557	0.72375	456	567	0	422	567	0.614122	388	568	1.10238	348	552	1.16701
273	635	580	2.17125	589	558	1.4475	567	556	1.61835	530	556	0.84403	494	560	0.43425	457	567	0.14475	423	563	0.59682	390	561	1.0538	356	545	1.53871
274	649	563	3.18779	598	557	1.31077	572	563	1.24519	532	564	1.19364	503	564	1.42562	475	563	2.66906	443	557	3.02247	411	557	3.0944	367	548	1.6504
275	646	570	1.10238	603	550	1.24519	579	552	1.88731	546	548	3.07743	513	549	2.60952	481	559	1.04381	443	559	0.2895	405	560	0.971013	370	555	1.10238
276				619	532	3.48604	595	533	3.59552	560	537	2.5772	522	545	1.42562	484	556	0.614122	445	556	0.521904	411	557	0.971013	375	546	1.49029
277				635	532	2.316	601	530	0.971013	561	536	0.204707	519	544	0.45774	487	546	1.51123	454	546	1.94741	424	546	2.465	389	536	2.49037
278
279
280
281
282
283
284
285	676	559
286	679	559	0.43425
287	679	559	0
288	679	561	0.2895
289	684	554	1.24519
290
291
292
293
294
295
296
297
298
299
300
301
302
303
304	679	599
305	677	582	2.47772
306	673	581	0.59682
307	676	600	2.78432
308	666	616	2.73114
309	671	623	1.24519
310	668	634	1.6504
311	658	615	3.10791
312	646	615	1.737
313	639	616	1.02354
314	641	622	0.91548	628	585		627	568		616	548		597	536		576	534		545	544		519	557		481	579
315	641	626	0.579	631	587	0.521904	632	570	0.779503	621	549	0.738083	605	542	1.4475	580	541	1.16701	548	540	0.72375	521	557	0.2895	480	579	0.14475
316	642	626	0.14475	631	589	0.2895	631	571	0.204707	624	553	0.72375	603	546	0.647342	580	541	0	548	544	0.579	519	556	0.323671	481	582	0.45774
317	645	630	0.72375	637	589	0.8685	636	571	0.72375	627	548	0.84403	603	537	1.30275	580	541	0	549	544	0.14475	522	560	0.72375	481	582	0
318	645	645	2.17125	651	599	2.49037	651	572	2.17607	632	551	0.84403	609	541	1.04381	580	541	0	552	545	0.45774	522	559	0.14475	481	583	0.14475
319	626	658	3.3324	649	592	1.0538	652	591	2.75406	641	563	2.17125	617	549	1.63766	591	544	1.6504	552	546	0.14475	523	555	0.59682	481	580	0.43425
320	623	664	0.971013	651	623	4.49658	650	606	2.19047	641	575	1.737	617	564	2.17125	593	545	0.323671	557	546	0.72375	522	555	0.14475	483	579	0.323671
321	618	676	1.88175	647	637	2.10759	651	612	0.88048	650	578	1.37322	629	551	2.56089	601	544	1.16701	561	545	0.59682	521	548	1.02354	481	570	1.33453
322	592	681	3.83246	631	653	3.27532	646	631	2.84389	647	586	1.23674	632	567	2.35636	608	546	1.0538	570	546	1.31077	526	551	0.84403	484	567	0.614122
323	576	680	2.32052	619	656	1.79046	635	632	1.59882	635	598	2.45649	628	570	0.72375	608	546	0	570	544	0.2895	526	551	0	484	561	0.8685
324				628	653	1.37322	643	628	1.29468	646	595	1.6504	633	568	0.779503	608	546	0	570	540	0.579	537	537	2.5772	496	545	2.895
325	626	666		630	640	1.90389	641	625	0.521904	644	603	1.19364	636	575	1.10238	613	549	0.84403	575	538	0.779503	544	534	1.10238	496	548	0.43425
326	610	653	2.9841	614	626	3.07743	629	605	3.37612	639	583	2.9841	633	556	2.78432	612	532	2.465	580	517	3.12472	538	523	1.81371	498	541	1.0538
327	604	664	1.81371	615	630	0.59682	624	609	0.926852	636	589	0.971013	629	563	1.16701	612	532	0	582	521	0.647342	538	523	0	499	541	0.14475
328	612	668	1.29468	621	633	0.971013	631	610	1.02354	633	584	0.84403	629	563	0	612	532	0	579	521	0.43425	538	523	0	499	541	0
329	610	677	1.33453	619	642	1.33453	629	620	1.47617	636	589	0.84403	629	563	0	612	532	0	578	522	0.204707	538	523	0	499	542	0.14475
330	611	680	0.45774	612	647	1.24519	624	628	1.36557	631	597	1.36557	629	572	1.30275	618	549	2.60952	586	525	1.23674	556	525	2.62153	511	534	2.08761
331	604	684	1.16701	612	653	0.8685	622	631	0.521904	636	606	1.49029	637	580	1.63766	618	549	0	590	527	0.647342	556	523	0.2895	511	536	0.2895
332	608	685	0.59682	624	651	1.76096	631	625	1.56571	631	603	0.84403	628	571	1.84237	610	542	1.53871	580	525	1.47617	537	517	2.88412	492	536	2.75025
333				639	644	2.39604	637	621	1.04381	633	598	0.779503	632	565	1.04381	603	544	1.0538	574	525	0.8685	533	522	0.926852	487	538	0.779503
334				631	639	1.36557	639	618	0.521904	637	593	0.926852	629	570	0.84403	603	544	0	572	527	0.409415	532	523	0.204707	488	540	0.323671
335				624	651	2.01093	629	628	2.04707	631	602	1.56571	632	571	0.45774	606	542	0.521904	574	527	0.2895	534	522	0.323671	489	536	0.59682
336				623	635	2.32052	632	620	1.23674	631	605	0.43425	633	576	0.738083	617	549	1.88731	584	525	1.47617	541	515	1.43295	494	529	1.24519
337				628	626	1.49029	631	609	1.59882	635	591	2.10759	631	576	0.2895	621	545	0.81883	591	521	1.16701	542	513	0.323671	495	521	1.16701
338				628	655	4.19775	628	621	1.79046	622	593	1.90389	625	571	1.13053	610	541	1.69426	579	517	1.83096	536	510	0.971013	489	523	0.91548
339				640	631	3.88405	639	612	2.05728	629	591	1.0538	624	561	1.45472	606	538	0.72375	574	515	0.779503	530	506	1.04381	487	523	0.2895
340				633	644	2.13721	628	620	1.96881	628	602	1.59882	617	576	2.39604	609	548	1.51123	575	523	1.16701	533	515	1.37322	488	525	0.323671
341				631	646	0.409415	633	624	0.926852	627	603	0.204707	622	576	0.72375	608	552	0.59682	576	527	0.59682	534	517	0.323671	489	526	0.204707
342				633	647	0.323671	633	627	0.43425	627	598	0.72375	622	578	0.2895	608	552	0	576	527	0	534	517	0	489	526	0
343				635	651	0.647342	633	631	0.579	625	605	1.0538	625	580	0.521904	608	552	0	576	527	0	536	517	0.2895	491	534	1.19364
344				640	644	1.24519	640	629	1.0538	631	606	0.88048	622	578	0.521904	608	548	0.579	576	527	0	536	514	0.43425	485	527	1.33453
345				653	646	1.90389	648	631	1.19364	635	612	1.04381	621	584	0.88048	605	557	1.37322	571	534	1.24519	530	522	1.4475	479	536	1.56571
346				651	644	0.409415	647	635	0.59682	635	610	0.2895	622	589	0.738083	601	563	1.04381	568	540	0.971013	526	526	0.81883	479	541	0.72375
347				646	653	1.49029	643	636	0.59682	625	612	1.47617	616	591	0.91548	601	563	0	565	541	0.45774	523	529	0.614122	468	534	1.88731
348				646	656	0.43425	650	647	1.88731	632	616	1.16701	620	590	0.59682	601	563	0	565	534	1.01325	525	526	0.521904	476	534	1.158
349				647	656	0.14475	643	644	1.10238	628	616	0.579	618	595	0.779503	598	563	0.43425	565	536	0.2895	521	525	0.59682	476	534	0
350				640	676	3.0672	637	650	1.22824	624	617	0.59682	620	591	0.647342	598	565	0.2895	565	537	0.14475	522	526	0.204707	475	534	0.14475
351				646	667	1.56571	646	654	1.42562	633	617	1.30275	624	593	0.647342	605	564	1.02354	570	536	0.738083	527	522	0.926852	479	530	0.81883
352				647	667	0.14475	646	654	0	635	616	0.323671	622	601	1.19364	605	570	0.8685	571	541	0.738083	526	525	0.45774	481	532	0.409415
353	648	703		649	665	0.409415	651	654	0.72375	632	622	0.971013	621	601	0.14475	599	571	0.88048	565	548	1.33453	526	527	0.2895	480	533	0.204707
354	634	709	2.20477	655	671	1.22824	656	655	0.738083	644	621	1.74302	629	602	1.16701	598	576	0.738083	570	552	0.926852	529	537	1.51123	479	534	0.204707
355	634	717	1.158	658	671	0.43425	659	658	0.614122	643	622	0.204707	637	601	1.16701	602	575	0.59682	570	552	0	529	538	0.14475	480	541	1.02354
356	656	714	3.21397	660	667	0.647342	658	650	1.16701	640	610	1.79046	631	591	1.68806	608	567	1.4475	575	545	1.24519	537	530	1.63766	494	527	2.8659
357	656	719	0.72375	660	676	1.30275	656	655	0.779503	640	622	1.737	639	613	3.38851	621	582	2.87321	593	559	3.30081	556	537	2.93096	504	532	1.61835
358	649	730	1.88731	663	690	2.0725	665	666	2.05728	660	633	3.30398	646	602	1.88731	624	586	0.72375	594	560	0.204707	553	540	0.614122	508	541	1.42562
359	620	737	4.31831	658	703	2.01613	663	678	1.76096	650	644	2.15186	643	620	2.64144	621	594	1.23674	591	564	0.72375	553	544	0.579	506	544	0.521904
360	597	736	3.3324	640	712	2.91304	647	690	2.895	639	659	2.69251	635	629	1.74302	618	606	1.79046	587	575	1.69426	552	553	1.31077	504	545	0.323671
361	584	730	2.0725	628	717	1.88175	643	693	0.72375	651	662	1.79046	644	643	2.40912	618	606	0	589	579	0.647342	551	557	0.59682	504	545	0
362				640	715	1.76096	654	697	1.69426	654	660	0.521904	648	640	0.72375	631	602	1.96881	601	576	1.79046	570	553	2.81054	526	536	3.44067
363				647	706	1.6504	647	690	1.43295	651	662	0.521904	656	640	1.158	640	606	1.42562	616	580	2.24712	584	553	2.0265	537	540	1.69426
364	635	722		646	694	1.74302	656	678	2.17125	663	655	2.01093	659	640	0.43425	644	606	0.579	620	579	0.59682	587	556	0.614122	541	545	0.926852
365	629	725	0.971013	649	699	0.84403	659	677	0.45774	659	647	1.29468	659	629	1.59225	644	606	0	620	574	0.72375	586	552	0.59682	540	546	0.204707
366	627	742	2.47772	633	712	2.9841	651	692	2.46075	662	663	2.35636	659	637	1.158	646	612	0.91548	620	574	0	586	552	0	538	548	0.409415
367	622	728	2.15186	635	704	1.19364	648	684	1.23674	659	659	0.72375	658	631	0.88048	643	597	2.21425	625	568	1.13053	583	542	1.51123	534	537	1.69426
368	611	749	3.43152	635	715	1.59225	650	692	1.19364	651	663	1.29468	656	637	0.91548	648	608	1.74902	622	570	0.521904	583	546	0.579	534	538	0.14475
369	587	749	3.474	633	724	1.33453	647	698	0.971013	647	677	2.10759	648	647	1.8537	641	610	1.0538	616	578	1.4475	579	556	1.55901	525	545	1.6504
370	592	756	1.24519	628	724	0.72375	643	703	0.926852	655	674	1.23674	656	641	1.4475	644	612	0.521904	622	578	0.8685	590	556	1.59225	546	541	3.0944
371				624	726	0.647342	641	705	0.409415	648	671	1.10238	659	646	0.84403	654	621	1.94741	644	589	3.56038	622	557	4.63426	584	537	5.53089
372	593	755		615	726	1.30275	636	712	1.24519	651	692	3.07061	669	662	2.73114	669	625	2.24712	646	590	0.323671	624	560	0.521904	583	538	0.204707
373	595	760	0.779503	619	736	1.55901	637	715	0.45774	648	690	0.521904	658	660	1.61835	659	625	1.4475	644	591	0.323671	613	560	1.59225	565	541	2.64144
374	592	761	0.45774	619	742	0.8685	635	723	1.19364	650	698	1.19364	658	667	1.01325	659	629	0.579	643	591	0.14475	613	561	0.14475	565	542	0.14475
375	593	765	0.59682	614	738	0.926852	633	716	1.0538	648	694	0.647342	658	667	0	659	629	0	643	593	0.2895	616	567	0.971013	568	545	0.614122
376	591	767	0.409415	610	740	0.647342	635	724	1.19364	647	696	0.323671	658	667	0	660	631	0.323671	644	597	0.59682	616	567	0	571	548	0.614122
377	591	767	0	615	740	0.72375	636	724	0.14475	654	692	1.16701	658	667	0	660	631	0	644	597	0	616	567	0	571	549	0.14475
378	591	767	0	615	738	0.2895	635	724	0.14475	650	693	0.59682	658	667	0	660	631	0	644	597	0	616	567	0	571	549	0
379	591	767	0	615	738	0	633	720	0.647342	654	697	0.81883	658	667	0	660	631	0	644	597	0	616	567	0	571	549	0
380	591	767	0	614	740	0.323671	633	724	0.579	654	697	0	658	667	0	660	631	0	644	597	0	616	567	0	571	549	0
381	591	767	0	614	742	0.2895	635	726	0.409415	654	697	0	658	667	0	660	631	0	644	597	0	616	567	0	571	549	0
382	591	767	0	612	738	0.647342	631	727	0.59682	654	697	0	658	667	0	660	631	0	644	597	0	616	567	0	571	549	0
383				617	729	1.49029	639	716	1.96881	643	697	1.59225	652	678	1.81371	655	639	1.36557	644	597	0	618	572	0.779503	571	549	0
384				619	722	1.0538	637	708	1.19364	641	694	0.521904	650	679	0.323671	655	651	1.737	640	606	1.42562	612	578	1.22824	571	551	0.2895
385	605	749		624	724	0.779503	641	709	0.59682	647	698	1.04381	650	679	0	646	651	1.30275	637	613	1.10238	612	578	0	565	552	0.88048
386	597	752	1.23674	621	728	0.72375	641	709	0	646	694	0.59682	647	674	0.84403	646	648	0.43425	635	609	0.647342	609	578	0.43425	563	559	1.0538
387	596	752	0.14475	626	719	1.49029	639	700	1.33453	648	685	1.33453	651	659	2.24712	644	635	1.90389	632	597	1.79046	605	570	1.29468	560	557	0.521904
388	611	742	2.60952	628	717	0.409415	643	708	1.29468	650	684	0.323671	650	667	1.16701	647	643	1.23674	636	610	1.96881	605	572	0.2895	559	557	0.14475
389	622	723	3.17791	640	706	2.35636	646	692	2.35636	647	674	1.51123	650	663	0.579	647	643	0	636	610	0	606	574	0.323671	560	557	0.14475
390	626	734	1.69426	644	703	0.72375	654	694	1.19364	656	679	1.49029	656	662	0.88048	647	643	0	635	609	0.204707	606	576	0.2895	563	560	0.614122
391	624	737	0.521904	640	704	0.59682	652	693	0.323671	660	675	0.81883	659	659	0.614122	659	632	2.35636	643	599	1.8537	618	567	2.17125	576	546	2.76545
392	619	740	0.84403	640	706	0.2895	655	694	0.45774	666	667	1.4475	673	637	3.77462	671	613	3.25285	659	586	2.9841	635	557	2.85492	606	538	4.49425
393	619	741	0.14475	642	701	0.779503	650	693	0.738083	666	675	1.158	670	651	2.0725	669	632	2.76545	665	601	2.33851	646	565	1.96881	608	542	0.647342
394	622	737	0.72375	644	708	1.0538	652	701	1.19364	662	684	1.42562	665	662	1.74902	673	639	1.16701	660	605	0.926852	639	571	1.33453	605	545	0.614122
395	622	737	0	651	710	1.0538	655	698	0.614122	665	679	0.84403	669	658	0.81883	667	632	1.33453	660	597	1.158	639	563	1.158	598	540	1.24519
396	612	737	1.4475	651	710	0	659	696	0.647342	660	670	1.49029	669	658	0	671	629	0.72375	658	595	0.409415	639	560	0.43425	598	530	1.4475
397	584	722	4.59795	630	724	3.65333	648	711	2.69251	659	690	2.89862	662	665	1.43295	666	640	1.74902	659	608	1.88731	641	571	1.61835	601	541	1.6504
398	585	752	4.34491	624	735	1.81371	633	723	2.78056	646	705	2.87321	654	684	2.9841	655	659	3.17791	656	620	1.79046	641	586	2.17125	606	557	2.42645
399				619	729	1.13053	627	726	0.971013	637	704	1.31077	643	693	2.05728	646	674	2.53209	647	636	2.65726	633	595	1.74302	593	561	1.96881
400				630	736	1.88731	632	732	1.13053	636	701	0.45774	639	703	1.55901	644	677	0.521904	641	643	1.33453	629	602	1.16701	594	564	0.45774
401				619	740	1.69426	629	730	0.521904	628	698	1.23674	639	703	0	641	677	0.43425	641	643	0	628	603	0.204707	595	568	0.59682
402				619	744	0.579	627	743	1.90389	627	712	2.03166	639	703	0	640	682	0.738083	641	646	0.43425	628	603	0	594	568	0.14475
403				615	749	0.926852	625	739	0.647342	627	712	0	633	703	0.8685	640	682	0	633	646	1.158	625	608	0.84403	593	570	0.323671
404				615	749	0	625	738	0.14475	628	719	1.02354	633	703	0	643	686	0.72375	633	647	0.14475	625	608	0	593	570	0
405	585	752		610	751	0.779503	622	741	0.614122	628	723	0.579	633	703	0	643	686	0	641	646	1.16701	631	606	0.91548	593	571	0.14475
406	584	749	0.45774	612	745	0.91548	625	736	0.84403	636	726	1.23674	643	707	1.55901	646	682	0.72375	648	646	1.01325	637	603	0.971013	599	568	0.971013
407	557	733	4.54294	607	744	0.738083	624	736	0.14475	639	720	0.971013	643	707	0	651	686	0.926852	650	647	0.323671	639	605	0.409415	609	570	1.47617
408	551	737	1.04381	599	740	1.29468	620	734	0.647342	635	723	0.72375	643	707	0	652	679	1.02354	652	646	0.323671	647	605	1.158	620	571	1.59882
409	551	741	0.579	594	729	1.74902	614	730	1.04381	633	716	1.0538	641	698	1.33453	654	679	0.2895	656	648	0.647342	658	612	1.88731	625	572	0.738083
410	534	722	3.69042	574	708	4.19775	597	711	3.69042	624	703	2.2887	646	696	0.779503	659	675	0.926852	660	650	0.647342	656	610	0.409415	632	574	1.0538
411	526	722	1.158	569	710	0.779503	594	717	0.971013	621	709	0.971013	646	701	0.72375	666	681	1.33453	662	651	0.323671	656	609	0.14475	632	574	0
412	523	722	0.43425	566	719	1.37322	587	717	1.01325	624	715	0.971013	647	701	0.14475	666	681	0	665	651	0.43425	663	610	1.02354	632	574	0
413	524	725	0.45774	567	719	0.14475	594	728	1.88731	621	715	0.43425	647	701	0	666	681	0	666	650	0.204707	662	612	0.323671	633	578	0.59682
414	524	725	0	569	724	0.779503	591	727	0.45774	624	715	0.43425	648	704	0.45774	666	681	0	666	650	0	662	612	0	633	576	0.2895
415	524	725	0	567	722	0.409415	589	724	0.521904	620	719	0.81883	648	704	0	666	681	0	666	652	0.2895	662	612	0	635	579	0.521904
416	509	713	2.78056	562	719	0.84403	586	726	0.521904	613	717	1.0538	636	704	1.737	652	681	2.0265	659	652	1.01325	651	614	1.61835	627	576	1.23674
417	508	713	0.14475	560	719	0.2895	583	723	0.614122	613	719	0.2895	636	704	0	648	684	0.72375	656	655	0.614122	650	616	0.323671	631	580	0.81883
418	526	719	2.74644	560	717	0.2895	579	722	0.59682	599	724	2.15186	620	715	2.81054	640	692	1.63766	648	670	2.46075	648	621	0.779503	629	583	0.521904
419	509	710	2.78432	553	706	1.88731	575	720	0.647342	601	723	0.323671	620	715	0	641	698	0.88048	650	670	0.2895	646	629	1.19364	627	587	0.647342
420	497	704	1.94203	548	708	0.779503	572	720	0.43425	605	722	0.59682	622	715	0.2895	641	698	0	648	666	0.647342	646	629	0	627	587	0
421	494	710	0.971013	546	708	0.2895	574	723	0.521904	603	720	0.409415	622	715	0	641	698	0	651	671	0.84403	646	629	0	627	587	0
422	497	713	0.614122	546	717	1.30275	571	732	1.37322	601	727	1.0538	624	717	0.409415	641	703	0.72375	651	673	0.2895	647	636	1.02354	627	590	0.43425
423	497	714	0.14475	548	715	0.409415	572	731	0.204707	601	730	0.43425	624	717	0	641	703	0	651	677	0.579	655	635	1.16701	635	599	1.74302
424	497	714	0	546	715	0.2895	571	730	0.204707	598	732	0.521904	625	722	0.738083	641	703	0	651	677	0	655	636	0.14475	636	601	0.323671
425	497	714	0	546	717	0.2895	572	724	0.88048	601	724	1.23674	625	722	0	641	703	0	651	677	0	655	636	0	632	598	0.72375
426	497	714	0	548	719	0.409415	571	728	0.59682	598	734	1.51123	625	722	0	641	703	0	651	677	0	654	636	0.14475	632	598	0
427	497	714	0	546	717	0.409415	570	726	0.323671	601	732	0.521904	625	722	0	641	703	0	651	677	0	655	636	0.14475	632	598	0
428	507	715	1.45472	548	712	0.779503	568	722	0.647342	593	724	1.63766	625	722	0	633	703	1.158	651	677	0	641	637	2.03166	632	598	0
429	488	709	2.88412	544	713	0.59682	565	724	0.521904	593	724	0	614	712	2.15186	629	701	0.647342	644	671	1.33453	641	632	0.72375	628	591	1.16701
430	475	700	2.2887	537	717	1.16701	563	716	1.19364	593	724	0	618	715	0.72375	639	700	1.45472	644	673	0.2895	644	636	0.72375	628	593	0.2895
431	467	703	1.23674	532	717	0.72375	563	726	1.4475	593	724	0	616	720	0.779503	632	705	1.24519	648	681	1.29468	647	644	1.23674	643	605	2.78056
432	470	717	2.0725	521	712	1.74902	545	715	3.05351	568	727	3.64471	594	726	3.30081	613	713	2.9841	635	696	2.87321	652	667	3.40701	655	625	3.37612
433	465	706	1.74902	509	696	2.895	530	703	2.78056	556	719	2.08761	582	728	1.76096	610	728	2.21425	631	705	1.42562	650	673	0.91548	651	627	0.647342
434	444	681	4.72604	493	694	2.33402	521	703	1.30275	549	717	1.0538	579	723	0.84403	605	720	1.36557	628	703	0.521904	648	673	0.2895	651	628	0.14475
435	436	676	1.36557	489	696	0.647342	518	707	0.72375	553	722	0.926852	574	727	0.926852	605	720	0	625	703	0.43425	646	673	0.2895	648	628	0.43425
436	469	710	6.85846	509	706	3.23671	526	711	1.29468	549	722	0.579	572	730	0.521904	602	723	0.614122	627	705	0.409415	643	674	0.45774	647	629	0.204707
437	481	721	2.35636	512	712	0.971013	527	713	0.323671	545	719	0.72375	564	720	1.8537	590	717	1.94203	617	700	1.61835	637	669	1.13053	635	621	2.08761
438	470	718	1.6504	501	724	2.35636	517	727	2.49037	541	724	0.926852	556	726	1.4475	583	716	1.02354	608	698	1.33453	629	667	1.19364	635	621	0
439	448	685	5.74094	491	722	1.47617	513	730	0.72375	536	724	0.72375	559	719	1.10238	575	713	1.23674	603	697	0.738083	622	666	1.02354	625	621	1.4475
440	444	683	0.647342	491	715	1.01325	514	726	0.59682	536	724	0	559	724	0.72375	579	717	0.81883	609	701	1.04381	628	670	1.04381	628	624	0.614122
441	447	694	1.6504	489	715	0.2895	508	723	0.971013	536	724	0	555	730	1.04381	582	724	1.10238	609	707	0.8685	629	675	0.738083	632	625	0.59682
442	447	691	0.43425	489	712	0.43425	506	724	0.323671	536	724	0	553	734	0.647342	584	731	1.0538	610	708	0.204707	631	681	0.91548	639	629	1.16701
443	447	691	0	489	717	0.72375	510	727	0.72375	536	724	0	559	735	0.88048	584	731	0	613	709	0.45774	633	679	0.409415	636	635	0.971013
444	447	691	0	487	715	0.409415	510	727	0	536	724	0	557	734	0.323671	584	731	0	613	709	0	633	679	0	636	633	0.2895
445	458	706	2.69251	496	713	1.33453	510	727	0	536	724	0	556	730	0.59682	584	731	0	613	709	0	635	679	0.2895	637	635	0.323671
446	470	719	2.56089	505	713	1.30275	513	717	1.51123	530	719	1.13053	549	715	2.39604	575	716	2.53209	603	698	2.15186	629	663	2.47349	635	617	2.62153
447	460	717	1.47617	494	731	3.05351	514	723	0.88048	532	722	0.521904	548	713	0.323671	572	713	0.614122	598	692	1.13053	622	658	1.24519	632	612	0.84403
448	450	696	3.3668	489	726	1.02354	506	726	1.23674	527	722	0.72375	549	722	1.31077	571	713	0.14475	599	693	0.204707	618	658	0.579	629	614	0.521904
449	447	696	0.43425	489	715	1.59225	507	726	0.14475	525	719	0.521904	545	728	1.04381	571	732	2.75025	601	715	3.19763	628	688	4.5774	639	651	5.54791
450	447	703	1.01325	485	715	0.579	498	717	1.84237	518	722	1.10238	542	731	0.614122	559	736	1.83096	584	727	3.01205	613	700	2.78056	640	658	1.02354
451	451	707	0.81883	485	715	0	492	719	0.91548	507	722	1.59225	526	717	3.07743	548	722	2.5772	576	712	2.46075	610	690	1.51123	629	640	3.05351
452	433	679	4.81824	468	710	2.56498	480	724	1.88175	498	723	1.31077	522	722	0.926852	546	722	0.2895	575	704	1.16701	606	684	1.04381	629	641	0.14475
453	418	652	4.47088	461	704	1.33453	477	723	0.45774	502	723	0.579	519	722	0.43425	544	716	0.91548	576	707	0.45774	603	684	0.43425	627	641	0.2895
454	418	668	2.316	461	701	0.43425	477	712	1.59225	495	717	1.33453	517	726	0.647342	542	727	1.61835	572	724	2.52795	598	708	3.54859	629	670	4.20772
455	432	691	3.89751	466	701	0.72375	475	712	0.2895	492	712	0.84403	511	715	1.81371	533	724	1.37322	560	722	1.76096	595	703	0.84403	624	665	1.02354
456				464	708	1.0538	473	717	0.779503	481	720	1.96881	502	720	1.49029	526	723	1.02354	559	716	0.88048	595	703	0	622	658	1.0538
457				461	708	0.43425	466	720	1.10238	476	715	1.02354	499	720	0.43425	522	719	0.81883	552	716	1.01325	591	696	1.16701	616	655	0.971013
458				455	706	0.91548	466	720	0	476	711	0.579	492	719	1.02354	518	717	0.647342	551	712	0.59682	586	693	0.84403	616	652	0.43425
459				464	710	1.42562	461	719	0.738083	477	716	0.738083	495	715	0.72375	513	717	0.72375	548	711	0.45774	589	689	0.72375	616	652	0
460				459	706	0.926852	461	719	0	473	715	0.59682	485	719	1.55901	513	717	0	548	711	0	584	688	0.738083	616	652	0
461				452	701	1.24519	457	717	0.647342	470	720	0.84403	488	717	0.521904	513	712	0.72375	544	708	0.72375	584	688	0	614	652	0.2895
462				453	706	0.738083	457	717	0	469	717	0.45774	485	712	0.84403	513	712	0	544	708	0	584	688	0	610	651	0.59682
463	428	675		450	699	1.10238	451	705	1.94203	473	719	0.647342	489	719	1.16701	515	722	1.47617	544	708	0	587	694	0.971013	613	655	0.72375
464	421	672	1.10238	459	685	2.40912	472	703	3.05351	481	709	1.8537	502	717	1.90389	522	720	1.0538	546	713	0.779503	587	694	0	616	658	0.614122
465	422	653	2.75406	459	674	1.59225	473	696	1.02354	487	705	1.04381	500	717	0.2895	522	720	0	552	715	0.91548	589	700	0.91548	620	663	0.926852
466	409	631	3.69892	450	663	2.05728	473	686	1.4475	483	705	0.579	502	719	0.409415	526	720	0.579	552	715	0	589	697	0.43425	620	662	0.14475
467	399	616	2.60952	445	662	0.738083	465	684	1.19364	484	707	0.323671	504	719	0.2895	526	720	0	553	715	0.14475	589	698	0.14475	620	662	0
468	414	648	5.11564	457	671	2.17125	470	688	0.926852	484	703	0.579	499	717	0.779503	522	723	0.72375	553	716	0.14475	589	701	0.43425	620	669	1.01325
469	429	664	3.17462	468	663	1.96881	483	678	2.37408	496	692	2.35636	514	707	2.60952	525	717	0.971013	553	719	0.43425	590	704	0.45774	621	670	0.204707
470	405	635	5.44883	453	649	2.97002	476	674	1.16701	491	686	1.13053	510	705	0.647342	525	717	0	553	719	0	590	705	0.14475	620	669	0.204707
471	395	620	2.60952	452	647	0.323671	472	671	0.72375	487	693	1.16701	508	705	0.2895	525	717	0	549	717	0.647342	583	704	1.02354	618	670	0.323671
472	424	642	5.26898	464	656	2.17125	473	673	0.323671	487	693	0	502	707	0.91548	515	711	1.68806	544	713	0.926852	582	704	0.14475	617	669	0.204707
473	417	631	1.88731	455	646	1.94741	472	665	1.16701	488	688	0.738083	506	705	0.647342	518	719	1.23674	544	715	0.2895	582	704	0	617	667	0.2895
474	391	614	4.49658	448	644	1.0538	468	665	0.579	488	688	0	506	707	0.2895	526	712	1.53871	545	715	0.14475	582	704	0	616	667	0.14475
475	391	619	0.72375	448	646	0.2895	468	665	0	485	690	0.521904	502	711	0.81883	521	711	0.738083	545	715	0	582	705	0.14475	613	670	0.614122
476	405	631	2.66906	446	653	1.0538	460	665	1.158	473	685	1.88175	495	694	2.6612	513	703	1.63766	545	712	0.43425	579	709	0.72375	610	686	2.35636
477	409	631	0.579	446	639	2.0265	456	651	2.10759	475	667	2.62153	492	686	1.23674	508	700	0.84403	536	711	1.31077	570	703	1.56571	606	677	1.42562
478	385	603	5.33812	437	623	2.65726	450	641	1.68806	472	662	0.84403	487	684	0.779503	504	700	0.579	536	705	0.8685	568	700	0.521904	606	675	0.2895
479	378	597	1.33453	432	623	0.72375	453	644	0.614122	472	665	0.43425	491	684	0.579	504	700	0	536	703	0.2895	567	700	0.14475	601	677	0.779503
480	382	601	0.81883	430	630	1.0538	453	648	0.579	468	669	0.81883	487	688	0.81883	503	698	0.323671	529	698	1.24519	567	701	0.14475	605	686	1.42562
481	385	604	0.614122	427	624	0.971013	445	636	2.08761	466	656	1.90389	480	675	2.13721	495	692	1.4475	529	701	0.43425	565	703	0.409415	603	686	0.2895
482	379	604	0.8685	425	623	0.323671	445	639	0.43425	464	656	0.2895	480	678	0.43425	499	696	0.81883	530	703	0.323671	565	703	0	603	686	0
483	379	604	0	425	624	0.14475	446	635	0.59682	464	660	0.579	476	677	0.59682	499	696	0	530	705	0.2895	565	707	0.579	603	688	0.2895
484	379	604	0	427	621	0.521904	446	639	0.579	464	660	0	481	681	0.926852	499	696	0	530	705	0	567	707	0.2895	603	688	0
485	379	604	0	425	626	0.779503	447	639	0.14475	464	660	0	480	684	0.45774	499	696	0	530	707	0.2895	567	709	0.2895	603	688	0
486	379	604	0	425	621	0.72375	446	643	0.59682	464	660	0	483	684	0.43425	499	696	0	533	708	0.45774	567	709	0	603	686	0.2895
487	379	604	0	425	624	0.43425	445	640	0.45774	464	660	0	481	678	0.91548	499	696	0	533	708	0	567	711	0.2895	603	686	0
488	379	604	0	423	621	0.521904	442	639	0.45774	464	660	0	477	679	0.59682	499	696	0	533	708	0	567	711	0	603	686	0
489	394	630	4.34491	430	635	2.2657	443	641	0.323671	461	654	0.971013	475	675	0.647342	489	688	1.8537	527	700	1.4475	564	701	1.51123	602	682	0.59682
490	376	601	4.94062	416	630	2.15186	431	644	1.79046	451	656	1.47617	468	673	1.0538	487	685	0.521904	523	690	1.55901	567	692	1.37322	602	674	1.158
491	370	593	1.4475	414	630	0.2895	432	646	0.323671	456	656	0.72375	476	674	1.16701	489	686	0.323671	525	693	0.521904	565	693	0.323671	602	674	0
492	372	604	1.61835	414	630	0	439	650	1.16701	456	662	0.8685	475	682	1.16701	492	690	0.72375	526	698	0.738083	567	704	1.61835	605	681	1.10238
493	371	607	0.45774	418	630	0.579	439	647	0.43425	457	663	0.204707	473	685	0.521904	492	690	0	529	705	1.10238	567	711	1.01325	605	686	0.72375
494	372	608	0.204707	418	628	0.2895	435	646	0.59682	457	665	0.2895	476	686	0.45774	492	696	0.8685	529	708	0.43425	567	711	0	606	689	0.45774
495	374	608	0.2895	414	631	0.72375	438	648	0.521904	458	666	0.204707	472	689	0.72375	492	696	0	527	707	0.323671	567	711	0	605	690	0.204707
496	380	612	1.04381	423	631	1.30275	437	648	0.14475	458	665	0.14475	476	685	0.81883	492	696	0	527	707	0	567	711	0	605	690	0
497	395	650	5.91353	425	649	2.62153	439	658	1.47617	451	669	1.16701	470	679	1.22824	485	689	1.43295	523	698	1.42562	564	701	1.51123	606	681	1.31077
498				423	662	1.90389	434	663	1.02354	447	671	0.647342	468	675	0.647342	481	684	0.926852	517	690	1.4475	563	690	1.59882	606	681	0
499				416	667	1.24519	431	666	0.614122	438	670	1.31077	466	677	0.409415	480	681	0.45774	511	686	1.04381	560	686	0.72375	603	670	1.6504
500				402	669	2.04707	416	665	2.17607	430	675	1.36557	450	678	2.32052	476	681	0.579	511	682	0.579	556	679	1.16701	599	662	1.29468
501				411	663	1.56571	415	663	0.323671	434	670	0.926852	460	673	1.61835	476	678	0.43425	511	679	0.43425	553	678	0.45774	599	666	0.579
502				407	671	1.29468	409	673	1.68806	427	673	1.10238	446	678	2.15186	476	678	0	511	681	0.2895	555	678	0.2895	599	660	0.8685
503	361	646		393	672	2.03166	404	677	0.926852	426	681	1.16701	451	690	1.88175	476	694	2.316	513	694	1.90389	556	701	3.3324	597	688	4.06333
504	360	637	1.31077	391	667	0.779503	404	674	0.43425	430	685	0.81883	453	701	1.61835	477	711	2.465	506	715	3.20418	541	723	3.85427	580	713	4.37615
505				396	676	1.49029	411	678	1.16701	428	686	0.323671	443	698	1.51123	466	709	1.61835	492	716	2.03166	530	724	1.59882	580	715	0.2895
506				398	680	0.647342	405	684	1.22824	416	681	1.88175	437	692	1.22824	457	704	1.49029	492	712	0.579	533	720	0.72375	580	705	1.4475
507				395	683	0.614122	403	679	0.779503	418	690	1.33453	437	693	0.14475	460	704	0.43425	494	712	0.2895	536	719	0.45774	580	707	0.2895
508				386	680	1.37322	394	682	1.37322	418	685	0.72375	438	696	0.45774	460	704	0	494	711	0.14475	534	719	0.2895	584	705	0.647342
509				391	680	0.72375	392	678	0.647342	418	686	0.14475	438	696	0	460	704	0	494	713	0.2895	538	717	0.647342	582	709	0.647342
510				393	680	0.2895	399	679	1.02354	416	690	0.647342	438	696	0	464	705	0.59682	495	723	1.45472	537	719	0.323671	582	709	0
511				391	678	0.409415	403	681	0.647342	419	686	0.72375	435	700	0.72375	462	712	1.0538	495	723	0	537	726	1.01325	582	719	1.4475
512				393	683	0.779503	401	679	0.409415	420	685	0.204707	435	700	0	462	712	0	495	724	0.14475	536	731	0.738083	582	719	0
513				395	681	0.409415	404	681	0.521904	420	686	0.14475	435	700	0	462	712	0	494	724	0.14475	536	731	0	583	720	0.204707
514				396	680	0.204707	405	681	0.14475	413	686	1.01325	435	700	0	462	712	0	494	724	0	536	731	0	583	720	0
515				396	678	0.2895	408	681	0.43425	418	688	0.779503	435	700	0	462	712	0	494	724	0	536	731	0	583	720	0
516				396	678	0	404	679	0.647342	420	688	0.2895	435	700	0	462	712	0	494	724	0	536	731	0	583	720	0
517				400	687	1.42562	404	679	0	420	682	0.8685	432	696	0.72375	456	704	1.4475	491	715	1.37322	534	720	1.61835	579	705	2.24712
518				396	680	1.16701	404	679	0	418	681	0.323671	432	696	0	461	707	0.84403	491	715	0	534	720	0	579	708	0.43425
519				393	685	0.84403	404	679	0	416	685	0.647342	432	696	0	456	707	0.72375	492	715	0.14475	534	720	0	580	707	0.204707
520	375	641		389	685	0.579	404	679	0	420	684	0.59682	431	701	0.738083	460	713	1.04381	492	715	0	536	728	1.19364	580	709	0.2895
521	374	634	1.02354	380	671	2.40912	394	685	1.68806	418	688	0.647342	431	701	0	460	709	0.579	494	717	0.409415	537	722	0.88048	583	711	0.521904
522	370	627	1.16701	386	662	1.56571	400	671	2.20477	413	685	0.84403	434	701	0.43425	460	709	0	494	719	0.2895	538	727	0.738083	583	711	0
523	366	615	1.83096	395	646	2.65726	405	659	1.88175	428	682	2.21425	447	701	1.88175	469	715	1.56571	495	723	0.59682	538	727	0	584	712	0.204707
524	382	584	5.04968	396	630	2.32052	407	652	1.0538	428	684	0.2895	447	701	0	469	715	0	495	720	0.43425	537	724	0.45774	584	712	0
525	380	565	2.76545	393	623	1.10238	407	650	0.2895	430	678	0.91548	449	698	0.521904	468	708	1.02354	495	720	0	538	724	0.14475	582	711	0.323671
526	391	574	2.05728	393	626	0.43425	408	650	0.14475	428	677	0.323671	449	698	0	468	705	0.43425	491	716	0.81883	533	717	1.24519	578	711	0.579
527	379	597	3.75514	396	633	1.10238	411	652	0.521904	423	666	1.74902	445	678	2.95233	462	697	1.4475	487	711	0.926852	532	716	0.204707	575	712	0.45774
528	366	603	2.0725	398	621	1.76096	411	639	1.88175	427	654	1.83096	449	684	1.04381	470	698	1.16701	489	712	0.323671	532	717	0.14475	575	713	0.14475
529	359	565	5.59305	393	601	2.9841	407	627	1.83096	430	650	0.72375	451	679	0.779503	470	703	0.72375	494	712	0.72375	532	716	0.14475	575	709	0.579
530	357	543	3.19763	391	594	1.0538	407	627	0	428	652	0.409415	454	677	0.521904	472	697	0.91548	496	708	0.647342	532	716	0	575	707	0.2895
531	368	570	4.22015	396	614	2.9841	409	635	1.19364	426	655	0.521904	451	671	0.971013	469	685	1.79046	492	698	1.55901	530	705	1.61835	570	704	0.84403
532	374	599	4.28665	405	612	1.33453	416	625	1.7669	431	644	1.74902	450	662	1.31077	464	679	1.13053	489	696	0.521904	523	705	1.01325	568	703	0.323671
533	374	620	3.03975	409	617	0.926852	420	624	0.59682	435	640	0.81883	451	658	0.59682	465	679	0.14475	487	690	0.91548	518	701	0.926852	565	694	1.37322
534	371	595	3.64471	411	598	2.76545	426	613	1.81371	442	636	1.16701	462	656	1.61835	473	677	1.19364	492	692	0.779503	529	700	1.59882	568	697	0.614122
535	340	573	5.50241	398	598	1.88175	423	613	0.43425	442	628	1.158	464	650	0.91548	477	670	1.16701	496	690	0.647342	534	694	1.13053	568	697	0
536	340	582	1.30275	393	596	0.779503	415	614	1.16701	432	627	1.45472	456	655	1.36557	475	670	0.2895	496	690	0	527	700	1.33453	568	698	0.14475
537	341	593	1.59882	393	603	1.01325	418	614	0.43425	432	632	0.72375	457	655	0.14475	473	677	1.0538	494	693	0.521904	526	701	0.204707	568	700	0.2895
538	349	591	1.19364	395	598	0.779503	413	614	0.72375	438	631	0.88048	447	654	1.45472	472	677	0.14475	491	690	0.614122	526	701	0	568	697	0.43425
539	336	572	3.3324	393	594	0.647342	413	614	0	442	629	0.647342	456	651	1.37322	469	674	0.614122	494	689	0.45774	526	700	0.14475	568	697	0
540	336	573	0.14475	389	601	1.16701	413	614	0	432	643	2.49037	453	662	1.6504	470	677	0.45774	488	688	0.88048	525	698	0.323671	568	696	0.14475
541	341	582	1.49029	386	610	1.37322	403	621	1.7669	422	631	2.26107	442	646	2.81054	464	655	3.30081	487	675	1.88731	522	682	2.35636	565	689	1.10238
542	342	584	0.323671	375	599	2.25178	393	608	2.37408	413	624	1.6504	439	641	0.84403	461	665	1.51123	485	679	0.647342	519	689	1.10238	565	689	0
543	340	559	3.63031	380	582	2.56498	394	602	0.88048	415	625	0.323671	442	648	1.10238	462	669	0.59682	489	684	0.926852	519	689	0	567	686	0.521904
544	340	562	0.43425	379	587	0.738083	396	606	0.647342	419	628	0.72375	439	647	0.45774	462	669	0	488	682	0.323671	519	690	0.14475	567	688	0.2895
545	340	568	0.8685	380	592	0.738083	400	609	0.72375	416	633	0.84403	441	654	1.0538	462	669	0	488	684	0.2895	521	692	0.409415	567	693	0.72375
546	340	572	0.579	380	594	0.2895	396	610	0.59682	416	633	0	441	648	0.8685	462	674	0.72375	488	686	0.2895	522	697	0.738083	567	694	0.14475
547	340	572	0	379	592	0.323671	393	612	0.521904	416	633	0	441	650	0.2895	462	674	0	488	686	0	522	697	0	567	694	0
548	353	596	3.95091	386	603	1.88731	400	614	1.0538	415	629	0.59682	435	651	0.88048	461	670	0.59682	485	685	0.45774	522	697	0	567	694	0
549	359	565	4.57053	388	599	0.647342	400	616	0.2895	411	639	1.55901	434	652	0.204707	457	666	0.81883	485	681	0.579	522	692	0.72375	564	686	1.23674
550	348	554	2.25178	379	594	1.49029	397	618	0.521904	416	639	0.72375	441	658	1.33453	460	673	1.10238	485	682	0.14475	519	693	0.45774	565	690	0.59682
551	347	561	1.02354	370	601	1.6504	388	622	1.42562	408	644	1.36557	430	656	1.61835	450	666	1.7669	470	679	2.21425	506	689	1.96881	548	693	2.49877
552	347	570	1.30275	368	607	0.91548	380	622	1.158	400	635	1.74302	426	641	2.24712	442	650	2.58937	461	673	1.56571	495	686	1.6504	541	696	1.10238
553	347	558	1.737	368	587	2.895	380	598	3.474	397	616	2.78432	411	635	2.33851	438	654	0.81883	462	675	0.323671	495	689	0.43425	541	696	0
554	348	523	5.06832	366	562	3.63031	373	579	2.93096	386	614	1.61835	408	639	0.72375	438	656	0.2895	461	673	0.323671	496	689	0.14475	536	692	0.926852
555	351	515	1.23674	366	557	0.72375	374	579	0.14475	389	614	0.43425	403	641	0.779503	437	652	0.59682	458	673	0.43425	494	688	0.323671	533	692	0.43425
556	351	515	0	366	562	0.72375	378	583	0.81883	388	617	0.45774	408	641	0.72375	431	659	1.33453	458	673	0	488	688	0.8685	533	692	0
557	351	519	0.579	368	564	0.409415	378	586	0.43425	388	617	0	408	644	0.43425	430	658	0.204707	458	673	0	489	689	0.204707	533	694	0.2895
558	351	517	0.2895	368	567	0.43425	374	587	0.59682	388	617	0	408	644	0	430	658	0	458	671	0.2895	489	688	0.14475	530	692	0.521904
559	361	515	1.47617	359	566	1.31077	369	589	0.779503	382	627	1.68806	399	647	1.37322	419	663	1.74902	450	669	1.19364	480	688	1.30275	525	693	0.738083
560	359	520	0.779503	361	573	1.0538	365	594	0.926852	373	624	1.37322	390	643	1.42562	412	648	2.39604	437	656	2.6612	464	677	2.81054	506	688	2.84389
561	351	530	1.8537	357	571	0.647342	363	590	0.647342	377	610	2.10759	392	621	3.19763	412	635	1.88175	438	658	0.323671	469	678	0.738083	510	690	0.647342
562	337	515	2.97002	363	555	2.47349	370	571	2.93096	381	593	2.52795	394	614	1.0538	416	640	0.926852	441	660	0.521904	480	685	1.88731	514	692	0.647342
563	349	500	2.78056	363	532	3.32925	366	552	2.81054	371	583	2.04707	388	618	1.04381	413	644	0.72375	447	659	0.88048	479	679	0.88048	517	690	0.521904
564	366	479	3.91093	364	518	2.03166	371	542	1.61835	375	590	1.16701	388	621	0.43425	409	648	0.81883	446	656	0.45774	476	671	1.23674	515	685	0.779503
565	361	489	1.61835	368	532	2.10759	380	552	1.94741	378	589	0.45774	390	621	0.2895	413	646	0.647342	439	651	1.24519	475	673	0.323671	514	685	0.14475
566	361	492	0.43425	372	535	0.72375	375	557	1.02354	374	587	0.647342	389	618	0.45774	413	646	0	439	655	0.579	475	677	0.579	515	688	0.45774
567	360	494	0.323671	368	539	0.81883	367	561	1.29468	380	594	1.33453	393	627	1.42562	411	648	0.409415	441	656	0.323671	476	684	1.02354	515	693	0.72375
568	360	494	0	368	537	0.2895	367	561	0	378	593	0.323671	392	624	0.45774	415	650	0.647342	438	659	0.614122	476	685	0.14475	515	693	0
569	360	494	0	372	539	0.647342	367	561	0	375	593	0.43425	392	624	0	415	650	0	439	659	0.14475	476	685	0	515	693	0
570	360	494	0	366	535	1.04381	369	564	0.521904	375	595	0.2895	392	624	0	415	650	0	446	662	1.10238	476	685	0	515	693	0
571	360	497	0.43425	366	539	0.579	374	567	0.84403	373	593	0.409415	392	624	0	415	650	0	446	662	0	476	685	0	515	693	0
572	366	497	0.8685	370	537	0.647342	369	556	1.74902	367	584	1.56571	389	620	0.72375	413	643	1.0538	442	655	1.16701	475	673	1.74302	515	693	0
573	397	489	4.63426	375	539	0.779503	367	559	0.521904	373	587	0.971013	389	620	0	405	644	1.16701	438	650	0.926852	470	666	1.24519	513	684	1.33453
574	395	500	1.61835	377	542	0.521904	366	561	0.323671	370	589	0.521904	381	625	1.36557	405	637	1.01325	438	641	1.30275	468	665	0.323671	511	684	0.2895
575	378	482	3.58384	373	535	1.16701	373	552	1.6504	374	576	1.96881	389	601	3.66192	407	624	1.90389	427	640	1.59882	465	665	0.43425	507	679	0.926852
576	389	466	2.81054	391	512	4.22759	382	534	2.91304	385	556	3.30398	386	587	2.0725	399	620	1.29468	424	641	0.45774	461	658	1.16701	506	671	1.16701
577	389	441	3.61875	395	493	2.81054	393	519	2.69251	389	557	0.59682	386	589	0.2895	397	620	0.2895	424	643	0.2895	461	655	0.43425	502	669	0.647342
578	386	454	1.93121	393	503	1.47617	392	530	1.59882	389	561	0.579	389	591	0.521904	397	620	0	427	644	0.45774	461	660	0.72375	504	677	1.19364
579	386	458	0.579	393	507	0.579	396	527	0.72375	386	567	0.971013	388	597	0.88048	397	620	0	427	644	0	461	662	0.2895	503	681	0.59682
580	386	460	0.2895	386	510	1.10238	386	532	1.61835	382	567	0.579	388	591	0.8685	397	620	0	427	644	0	462	662	0.14475	503	681	0
581	386	465	0.72375	389	514	0.72375	385	538	0.88048	381	567	0.14475	388	599	1.158	397	620	0	427	644	0	461	665	0.45774	503	682	0.14475
582	387	477	1.74302	389	510	0.579	388	533	0.84403	384	555	1.79046	384	590	1.42562	397	618	0.2895	427	647	0.43425	462	665	0.14475	504	681	0.204707
583	402	477	2.17125	389	503	1.01325	378	525	1.8537	375	555	1.30275	378	594	1.04381	397	618	0	428	646	0.204707	464	662	0.521904	504	681	0
584	420	482	2.70415	396	507	1.16701	378	527	0.2895	374	564	1.31077	385	593	1.02354	400	627	1.37322	427	639	1.02354	465	654	1.16701	503	678	0.45774
585	435	494	2.78056	405	523	2.65726	389	534	1.88731	382	564	1.158	386	598	0.738083	404	620	1.16701	432	632	1.24519	461	652	0.647342	500	678	0.43425
586				405	503	2.895	390	526	1.16701	384	553	1.61835	390	584	2.10759	405	608	1.74302	431	632	0.14475	461	655	0.43425	498	679	0.323671
587				414	503	1.30275	401	522	1.69426	392	546	1.53871	397	575	1.6504	405	603	0.72375	428	636	0.72375	461	656	0.14475	498	679	0
588				420	496	1.33453	407	519	0.971013	396	545	0.59682	396	575	0.14475	401	606	0.72375	426	637	0.323671	460	659	0.45774	498	679	0
589				416	500	0.81883	407	526	1.01325	394	548	0.521904	394	582	1.0538	404	609	0.614122	427	640	0.45774	460	659	0	498	679	0
590				414	505	0.779503	404	532	0.971013	396	553	0.779503	393	586	0.59682	404	613	0.579	427	640	0	460	662	0.43425	499	682	0.45774
591				416	505	0.2895	404	532	0	394	556	0.521904	393	586	0	404	613	0	428	643	0.45774	460	667	0.72375	499	685	0.43425
592				411	505	0.72375	404	532	0	393	556	0.14475	393	586	0	404	613	0	428	643	0	460	667	0	499	686	0.14475
593				412	507	0.323671	404	532	0	393	556	0	393	586	0	404	613	0	428	641	0.2895	460	667	0	499	686	0
594				414	505	0.409415	404	532	0	393	556	0	393	586	0	404	613	0	428	641	0	460	667	0	499	686	0
595				412	505	0.2895	399	521	1.74902	390	553	0.614122	393	586	0	404	613	0	426	641	0.2895	460	666	0.14475	499	686	0
596				404	501	1.29468	390	519	1.33453	386	542	1.69426	380	574	2.56089	400	603	1.55901	423	633	1.23674	458	658	1.19364	500	679	1.02354
597				412	509	1.63766	399	517	1.33453	386	533	1.30275	381	568	0.88048	400	603	0	423	632	0.14475	458	654	0.579	499	674	0.738083
598	466	511		429	510	2.465	405	521	1.04381	392	545	1.94203	380	576	1.16701	393	603	1.01325	420	632	0.43425	454	648	1.04381	492	666	1.53871
599	469	513	0.521904	434	516	1.13053	412	526	1.24519	392	549	0.579	386	578	0.91548	390	605	0.521904	415	624	1.36557	450	641	1.16701	484	666	1.158
600	467	508	0.779503	436	516	0.2895	416	523	0.72375	397	542	1.24519	390	567	1.69426	400	594	2.15186	420	617	1.24519	438	637	1.83096	484	666	0
601	478	511	1.6504	441	521	1.02354	441	514	3.8461	409	526	2.895	393	548	2.78432	390	578	2.73114	400	605	3.37612	431	633	1.16701	480	656	1.55901
602	497	524	3.3324	464	505	4.05558	437	505	1.42562	411	519	1.0538	389	548	0.579	384	575	0.971013	401	610	0.738083	431	632	0.14475	475	654	0.779503
603	507	532	1.8537	468	525	2.95233	445	519	2.33402	418	533	2.2657	390	552	0.59682	385	583	1.16701	403	613	0.521904	431	632	0	466	652	1.33453
604	504	524	1.23674	469	528	0.45774	452	525	1.33453	423	533	0.72375	404	548	2.10759	399	571	2.66906	399	601	1.83096	428	625	1.10238	460	654	0.91548
605	521	534	2.85492	496	534	4.00359	473	528	3.07061	445	529	3.23671	411	541	1.43295	401	563	1.19364	397	598	0.521904	418	625	1.4475	458	654	0.2895
606	521	534	0	491	518	2.42645	466	516	2.01093	435	522	1.7669	401	542	1.45472	390	567	1.69426	397	598	0	420	629	0.647342	458	654	0
607	519	535	0.323671	480	518	1.59225	457	510	1.56571	424	523	1.59882	401	540	0.2895	386	563	0.81883	401	598	0.579	426	628	0.88048	464	652	0.91548
608	521	542	1.0538	478	525	1.0538	455	521	1.61835	424	527	0.579	403	546	0.91548	386	571	1.158	403	599	0.323671	424	628	0.2895	460	650	0.647342
609	521	536	0.8685	482	532	1.16701	461	528	1.33453	428	534	1.16701	407	545	0.59682	397	564	1.88731	408	590	1.49029	423	620	1.16701	454	650	0.8685
610	536	544	2.46075	494	551	3.25285	494	548	5.58555	462	544	5.12995	432	541	3.66478	407	555	1.94741	397	583	1.88731	411	616	1.83096	449	651	0.738083
611	550	549	2.15186	521	553	3.91896	503	539	1.84237	472	532	2.26107	439	533	1.53871	416	553	1.33453	408	582	1.59882	413	618	0.409415	446	647	0.72375
612	549	551	0.323671	518	541	1.79046	500	530	1.37322	470	522	1.47617	437	533	0.2895	416	556	0.43425	407	583	0.204707	416	621	0.614122	447	651	0.59682
613	553	573	3.23671	516	551	1.47617	496	535	0.926852	466	526	0.81883	437	533	0	415	559	0.45774	404	589	0.971013	416	621	0	446	648	0.45774
614	544	561	2.17125	507	555	1.42562	487	542	1.6504	453	536	2.37408	428	542	1.84237	412	563	0.72375	405	590	0.204707	416	621	0	446	648	0
615	540	551	1.55901	503	548	1.16701	484	537	0.84403	457	529	1.16701	432	541	0.59682	419	563	1.01325	411	586	1.04381	413	617	0.72375	443	646	0.521904
616	544	555	0.81883	519	557	2.65726	503	548	3.17791	481	542	3.95091	453	536	3.12472	424	546	2.56498	408	583	0.614122	413	617	0	443	646	0
617	551	562	1.43295	528	558	1.31077	510	541	1.43295	481	529	1.88175	447	530	1.22824	424	551	0.72375	411	584	0.45774	413	617	0	442	648	0.323671
618	554	555	1.10238	523	546	1.88175	505	532	1.49029	477	523	1.04381	447	530	0	424	551	0	411	586	0.2895	415	620	0.521904	442	650	0.2895
619	549	562	1.24519	523	555	1.30275	505	537	0.72375	475	532	1.33453	446	534	0.59682	424	551	0	415	587	0.59682	416	621	0.204707	443	650	0.14475
620	551	569	1.0538	523	555	0	500	544	1.24519	469	536	1.04381	439	540	1.33453	422	555	0.647342	411	589	0.647342	416	621	0	445	650	0.2895
621	551	568	0.14475	521	558	0.521904	501	546	0.323671	470	537	0.204707	439	540	0	418	557	0.647342	409	593	0.647342	416	621	0	445	652	0.2895
622	551	568	0	521	558	0	500	544	0.323671	470	537	0	439	540	0	418	557	0	409	591	0.2895	415	621	0.14475	446	652	0.14475
623	551	568	0	521	558	0	500	542	0.2895	470	537	0	439	540	0	418	557	0	408	591	0.14475	415	621	0	449	651	0.45774
624	549	568	0.2895	521	558	0	500	544	0.2895	470	537	0	443	541	0.59682	418	557	0	408	591	0	415	621	0	449	651	0
625	553	568	0.579	521	558	0	500	544	0	470	537	0	443	541	0	418	560	0.43425	408	591	0	415	621	0	449	651	0
626	551	568	0.2895	521	558	0	500	544	0	470	537	0	443	541	0	418	560	0	408	589	0.2895	415	621	0	449	651	0
627	554	568	0.43425	532	558	1.59225	512	539	1.88175	479	530	1.6504	449	532	1.56571	418	560	0	408	589	0	413	621	0.2895	449	651	0
628	555	577	1.31077	528	544	2.10759	507	528	1.74902	476	521	1.37322	446	530	0.521904	427	559	1.31077	418	589	1.4475	415	621	0.2895	449	651	0
629	557	584	1.0538	523	555	1.74902	498	535	1.6504	465	526	1.74902	432	536	2.20477	416	559	1.59225	408	590	1.45472	415	622	0.14475	443	646	1.13053
630	557	573	1.59225	510	544	2.465	487	535	1.59225	458	532	1.33453	431	540	0.59682	416	559	0	409	582	1.16701	418	617	0.84403	446	641	0.84403
631	554	563	1.51123	519	548	1.42562	489	537	0.409415	465	534	1.0538	446	537	2.21425	430	548	2.5772	418	572	1.94741	416	602	2.19047	438	640	1.16701
632	558	580	2.52795	516	557	1.37322	514	555	4.45915	491	545	4.08647	461	530	2.39604	434	533	2.24712	408	565	1.7669	409	603	1.02354	438	640	0
633	558	596	2.316	526	542	2.60952	526	537	3.13142	498	527	2.79559	466	523	1.24519	446	540	2.01093	422	567	2.04707	416	606	1.10238	442	644	0.81883
634	558	600	0.579	526	537	0.72375	525	537	0.14475	495	526	0.45774	469	527	0.72375	446	544	0.579	428	574	1.33453	419	608	0.521904	439	648	0.72375
635				518	546	1.74302	519	546	1.56571	492	534	1.23674	461	530	1.23674	435	545	1.59882	422	575	0.88048	419	609	0.14475	441	643	0.779503
636				516	546	0.2895	512	546	1.01325	485	533	1.02354	461	527	0.43425	442	530	2.39604	424	563	1.76096	418	598	1.59882	438	631	1.79046
637				532	580	5.43921	521	567	3.30715	502	552	3.69042	479	536	2.91304	451	534	1.42562	427	553	1.51123	420	587	1.61835	431	631	1.01325
638				534	594	2.04707	528	576	1.6504	508	546	1.22824	480	533	0.45774	458	534	1.01325	431	556	0.72375	419	587	0.14475	430	631	0.14475
639	559	620		539	592	0.779503	526	574	0.409415	503	553	1.24519	484	538	0.926852	458	534	0	431	559	0.43425	419	590	0.43425	431	631	0.14475
640	561	620	0.2895	535	594	0.647342	528	576	0.409415	508	555	0.779503	481	536	0.521904	458	534	0	431	559	0	419	590	0	431	631	0
641	551	610	2.04707	534	583	1.59882	530	571	0.779503	513	546	1.49029	484	530	0.971013	458	534	0	431	559	0	419	590	0	431	632	0.14475
642	546	622	1.88175	534	587	0.579	530	566	0.72375	510	542	0.72375	477	530	1.01325	449	534	1.30275	428	555	0.72375	419	590	0	431	633	0.14475
643	551	616	1.13053	534	582	0.72375	526	560	1.04381	499	541	1.59882	470	527	1.10238	449	536	0.2895	430	559	0.647342	416	591	0.45774	432	632	0.204707
644	554	605	1.6504	530	578	0.81883	525	558	0.323671	504	538	0.84403	476	529	0.91548	461	527	2.17125	435	552	1.24519	422	583	1.4475	432	620	1.737
645	561	623	2.79559	539	599	3.30715	537	580	3.62743	522	560	4.11457	498	542	3.69892	476	534	2.39604	446	548	1.69426	423	576	1.02354	428	621	0.59682
646	561	635	1.737	544	605	1.13053	544	580	1.01325	529	553	1.43295	499	530	1.74302	476	534	0	446	549	0.14475	423	578	0.2895	428	621	0
647	554	653	2.79559	548	607	0.647342	542	578	0.409415	523	552	0.88048	492	538	1.53871	465	537	1.6504	445	552	0.45774	423	579	0.14475	427	621	0.14475
648	563	639	2.40912	546	603	0.647342	532	576	1.47617	514	549	1.37322	489	538	0.43425	465	537	0	445	553	0.14475	423	582	0.43425	427	622	0.14475
649	563	635	0.579	541	603	0.72375	537	585	1.49029	523	570	3.30715	506	549	2.93096	488	538	3.3324	460	548	2.2887	432	572	1.94741	422	614	1.36557
650	563	637	0.2895	541	614	1.59225	537	592	1.01325	530	579	1.6504	511	551	0.779503	491	544	0.971013	460	549	0.14475	430	574	0.409415	422	614	0
651	562	639	0.323671	542	621	1.02354	542	598	1.13053	534	576	0.72375	515	555	0.81883	489	541	0.521904	458	549	0.2895	430	574	0	422	617	0.43425
652	562	638	0.14475	551	605	2.65726	551	580	2.91304	542	564	2.08761	515	541	2.0265	488	536	0.738083	447	549	1.59225	424	572	0.91548	420	618	0.323671
653	565	658	2.92739	555	614	1.42562	553	592	1.76096	537	570	1.13053	515	542	0.14475	491	544	1.23674	453	551	0.91548	427	576	0.72375	419	617	0.204707
654	561	664	1.04381	548	624	1.7669	546	594	1.0538	537	568	0.2895	510	541	0.738083	491	544	0	457	552	0.59682	432	579	0.84403	427	614	1.23674
655	561	666	0.2895	548	639	2.17125	542	615	3.0944	537	590	3.1845	525	561	3.61875	506	548	2.24712	470	548	1.96881	441	567	2.17125	426	606	1.16701
656	553	671	1.36557	546	642	0.521904	548	614	0.88048	548	586	1.69426	526	561	0.14475	506	548	0	473	552	0.72375	437	568	0.59682	426	606	0
657	554	681	1.45472	564	647	2.70415	562	617	2.0725	551	586	0.43425	527	563	0.323671	506	548	0	473	552	0	437	574	0.8685	426	610	0.579
658	562	687	1.4475	558	646	0.88048	557	616	0.738083	541	589	1.51123	523	561	0.647342	506	556	1.158	473	556	0.579	438	575	0.204707	423	613	0.614122
659	565	684	0.614122	555	642	0.72375	556	614	0.323671	545	590	0.59682	534	565	1.69426	510	556	0.579	480	553	1.10238	443	571	0.926852	427	603	1.55901
660	561	673	1.69426	548	653	1.88731	548	629	2.46075	545	603	1.88175	537	572	1.10238	519	556	1.30275	480	552	0.14475	449	571	0.8685	428	603	0.14475
661	563	690	2.47772	557	660	1.6504	559	633	1.69426	553	608	1.36557	542	575	0.84403	519	556	0	483	553	0.45774	447	570	0.323671	427	603	0.14475
662	565	688	0.409415	557	660	0	560	633	0.14475	555	606	0.409415	542	579	0.579	519	560	0.579	487	556	0.72375	447	571	0.14475	427	605	0.2895
663	563	685	0.521904	557	662	0.2895	557	639	0.971013	548	610	1.16701	540	574	0.779503	519	560	0	487	556	0	447	571	0	427	605	0
664	569	690	1.13053	560	663	0.45774	564	640	1.02354	559	614	1.69426	541	582	1.16701	523	564	0.81883	487	556	0	447	571	0	426	605	0.14475
665	561	692	1.19364	557	662	0.45774	559	640	0.72375	557	610	0.647342	544	583	0.45774	519	563	0.59682	485	557	0.323671	447	571	0	424	605	0.2895
666	558	698	0.971013	555	667	0.779503	557	643	0.521904	556	612	0.323671	540	578	0.926852	519	563	0	485	557	0	443	571	0.579	424	605	0
667	558	698	0	553	669	0.409415	557	643	0	551	608	0.926852	541	580	0.323671	519	563	0	485	557	0	443	571	0	424	605	0
668	558	698	0	553	667	0.2895	557	643	0	556	612	0.926852	542	576	0.59682	519	563	0	485	557	0	443	571	0	424	605	0
669	558	698	0	557	669	0.647342	559	647	0.647342	556	610	0.2895	541	576	0.14475	519	563	0	485	557	0	443	571	0	424	605	0
670	562	702	0.81883	555	667	0.409415	559	647	0	556	613	0.43425	544	582	0.971013	519	563	0	485	557	0	443	571	0	424	605	0
671	562	702	0	555	667	0	559	647	0	557	616	0.45774	544	582	0	519	563	0	485	557	0	443	571	0	424	605	0
672	559	702	0.43425	551	665	0.647342	557	640	1.0538	559	613	0.521904	544	582	0	519	563	0	485	557	0	443	571	0	424	605	0
673	559	702	0	555	667	0.647342	557	646	0.8685	557	612	0.323671	544	582	0	519	563	0	485	557	0	443	571	0	424	605	0
674	559	702	0	555	665	0.2895	557	646	0	557	612	0	544	582	0	519	563	0	485	557	0	443	571	0	424	605	0
675	559	702	0	555	669	0.579	557	646	0	557	612	0	544	582	0	519	563	0	485	557	0	445	571	0.2895	424	605	0
676	559	702	0	553	669	0.2895	557	646	0	557	612	0	544	582	0	519	563	0	485	557	0	445	571	0	424	605	0
677	559	702	0	551	667	0.409415	557	646	0	557	612	0	544	582	0	519	563	0	485	557	0	445	571	0	424	605	0
678	562	694	1.23674	555	667	0.579	565	650	1.29468	563	620	1.4475	551	584	1.0538	519	563	0	484	557	0.14475	445	571	0	424	605	0
679	553	683	2.05728	555	653	2.0265	560	637	2.01613	563	612	1.158	549	579	0.779503	519	563	0	484	557	0	445	571	0	424	605	0
680	546	675	1.53871	557	646	1.0538	561	629	1.16701	560	605	1.10238	546	578	0.45774	513	560	0.971013	481	552	0.84403	445	571	0	424	603	0.2895
681	554	681	1.4475	558	649	0.45774	561	625	0.579	557	601	0.72375	542	574	0.81883	513	560	0	480	555	0.45774	445	571	0	424	603	0
682	553	683	0.323671	555	649	0.43425	565	636	1.69426	560	609	1.23674	552	579	1.61835	523	563	1.51123	495	555	2.17125	457	564	2.01093	426	594	1.33453
683	538	684	2.17607	544	655	1.81371	561	641	0.926852	564	612	0.72375	559	580	1.02354	529	555	1.4475	496	552	0.45774	457	565	0.14475	426	594	0
684	534	696	1.83096	566	656	3.18779	574	637	1.96881	570	606	1.22824	559	580	0	534	563	1.36557	495	553	0.204707	457	565	0	427	595	0.204707
685	531	709	1.93121	553	662	2.0725	560	633	2.10759	557	603	1.93121	551	572	1.63766	519	560	2.21425	489	553	0.8685	457	568	0.43425	426	595	0.14475
686	539	707	1.19364	555	656	0.91548	561	633	0.14475	563	610	1.33453	549	583	1.61835	530	567	1.88731	507	559	2.74644	465	564	1.29468	432	586	1.56571
687	534	702	1.02354	541	667	2.5772	560	629	0.59682	557	627	2.60952	556	593	1.7669	545	574	2.39604	510	556	0.614122	475	556	1.8537	438	583	0.971013
688	513	706	3.0944	528	672	2.01613	555	654	3.69042	563	629	0.91548	559	605	1.79046	548	574	0.43425	511	563	1.02354	472	559	0.614122	434	584	0.59682
689	511	710	0.647342	546	685	3.21397	564	663	1.84237	565	632	0.521904	559	606	0.14475	546	584	1.47617	511	565	0.2895	466	564	1.13053	426	586	1.19364
690	500	717	1.88731	528	680	2.70415	548	659	2.38728	559	631	0.88048	556	601	0.84403	538	580	1.29468	510	568	0.45774	469	565	0.45774	430	582	0.81883
691	486	728	2.5772	507	694	3.65333	526	679	4.30373	542	654	4.13995	546	635	5.12995	549	609	4.48958	522	589	3.50104	489	567	2.90944	446	575	2.52795
692	479	722	1.33453	493	696	2.04707	514	685	1.94203	534	674	3.11801	552	648	2.0725	545	613	0.81883	523	589	0.14475	489	567	0	445	576	0.204707
693	481	728	0.91548	503	703	1.7669	529	682	2.21425	545	667	1.88731	557	641	1.24519	545	610	0.43425	519	586	0.72375	485	568	0.59682	441	575	0.59682
694	466	736	2.46075	498	710	1.24519	519	690	1.8537	534	670	1.6504	548	644	1.37322	541	613	0.72375	519	587	0.14475	480	568	0.72375	437	574	0.59682
695	470	738	0.647342	491	706	1.16701	511	690	1.158	534	677	1.01325	544	650	1.04381	542	621	1.16701	521	595	1.19364	485	572	0.926852	437	575	0.14475
696	473	728	1.51123	484	699	1.43295	502	682	1.74302	526	673	1.29468	542	651	0.323671	542	621	0	522	595	0.14475	487	572	0.2895	439	571	0.647342
697	463	736	1.8537	487	703	0.72375	506	686	0.81883	527	671	0.323671	548	650	0.88048	542	617	0.579	519	589	0.971013	487	570	0.2895	441	570	0.323671
698	455	741	1.36557	487	710	1.01325	508	685	0.323671	527	673	0.2895	541	648	1.0538	540	618	0.323671	522	591	0.521904	487	570	0	441	570	0
699	454	745	0.59682	471	713	2.35636	498	694	1.94741	521	679	1.22824	536	656	1.36557	544	629	1.69426	523	595	0.59682	495	574	1.29468	441	570	0
700	448	738	1.33453	475	715	0.647342	503	688	1.13053	530	673	1.56571	544	648	1.63766	544	617	1.737	527	597	0.647342	495	572	0.2895	450	570	1.30275
701	450	746	1.19364	478	717	0.521904	499	690	0.647342	523	671	1.0538	534	650	1.47617	537	621	1.16701	525	595	0.409415	488	572	1.01325	446	568	0.647342
702	451	745	0.204707	478	722	0.72375	495	694	0.81883	518	677	1.13053	533	654	0.59682	537	621	0	525	593	0.2895	488	568	0.579	435	563	1.74902
703	431	738	3.0672	469	724	1.33453	489	704	1.68806	507	677	1.59225	522	658	1.69426	534	628	1.10238	514	597	1.69426	479	570	1.33453	435	560	0.43425
704	433	744	0.91548	469	722	0.2895	494	704	0.72375	514	681	1.16701	527	658	0.72375	534	628	0	519	599	0.779503	489	572	1.47617	435	560	0
705	443	746	1.47617	466	719	0.614122	489	701	0.84403	513	679	0.323671	532	665	1.24519	541	636	1.53871	534	606	2.39604	507	580	2.85124	464	565	4.25969
706	454	744	1.61835	473	713	1.33453	487	701	0.2895	513	688	1.30275	533	673	1.16701	544	648	1.79046	540	616	1.68806	506	582	0.323671	469	567	0.779503
707	451	745	0.45774	468	713	0.72375	485	698	0.521904	504	689	1.31077	530	674	0.45774	542	647	0.323671	537	613	0.614122	508	582	0.2895	466	567	0.43425
708	447	755	1.55901	473	731	2.70415	489	711	1.96881	503	690	0.204707	529	670	0.59682	542	646	0.14475	538	605	1.16701	506	579	0.521904	465	565	0.323671
709	427	761	3.02247	466	736	1.24519	484	722	1.74902	503	692	0.2895	519	671	1.45472	533	646	1.30275	526	608	1.79046	500	578	0.88048	454	561	1.69426
710	420	761	1.01325	461	736	0.72375	477	717	1.24519	499	692	0.579	519	673	0.2895	533	646	0	522	612	0.81883	499	578	0.14475	454	557	0.579
711	425	764	0.84403	459	726	1.47617	480	712	0.84403	503	688	0.81883	519	678	0.72375	534	658	1.74302	542	629	3.79952	523	590	3.88405	487	567	4.99125
712	417	765	1.16701	450	736	1.94741	465	723	2.69251	489	709	3.65333	514	689	1.74902	536	671	1.90389	542	633	0.579	529	597	1.33453	487	568	0.14475
713	402	767	2.19047	436	751	2.97002	460	739	2.42645	488	720	1.59882	510	692	0.72375	533	670	0.45774	530	628	1.88175	518	591	1.81371	480	563	1.24519
714	374	751	4.66805	425	752	1.59882	441	738	2.75406	462	715	3.83246	485	688	3.66478	502	666	4.52445	507	625	3.35745	495	583	3.52489	465	553	2.60952
715	367	740	1.88731	412	747	2.01613	432	735	1.37322	457	715	0.72375	476	689	1.31077	500	663	0.521904	502	624	0.738083	494	583	0.14475	464	549	0.59682
716	366	763	3.3324	416	751	0.81883	442	738	1.51123	466	715	1.30275	491	690	2.17607	508	671	1.63766	521	641	3.69042	514	599	3.70741	477	563	2.76545
717	382	764	2.32052	416	749	0.2895	437	734	0.926852	456	717	1.47617	481	700	2.04707	507	684	1.88731	522	652	1.59882	514	612	1.88175	481	571	1.29468
718	390	759	1.36557	416	742	1.01325	437	734	0	456	722	0.72375	481	705	0.72375	506	685	0.204707	521	654	0.323671	515	612	0.14475	485	568	0.72375
719	391	756	0.45774	420	742	0.579	437	734	0	460	720	0.647342	479	698	1.0538	503	677	1.23674	513	639	2.46075	517	597	2.19047	494	559	1.84237
720	386	764	1.36557	416	742	0.579	438	738	0.59682	462	720	0.2895	487	707	1.74302	507	684	1.16701	519	648	1.56571	521	610	1.96881	496	571	1.76096
721	385	763	0.204707	416	745	0.43425	437	738	0.14475	462	720	0	487	707	0	510	685	0.45774	525	656	1.4475	525	612	0.647342	498	576	0.779503
722	385	763	0	414	749	0.647342	432	738	0.72375	464	728	1.19364	484	708	0.45774	511	686	0.204707	526	658	0.323671	525	612	0	498	580	0.579
723	385	763	0	418	745	0.81883	432	747	1.30275	464	728	0	487	712	0.72375	511	686	0	527	656	0.323671	526	613	0.204707	498	580	0
724	383	763	0.2895	418	754	1.30275	435	746	0.45774	464	728	0	487	712	0	511	686	0	527	656	0	525	614	0.204707	498	580	0
725	382	761	0.323671	405	740	2.76545	426	732	2.40912	450	723	2.15186	476	704	1.96881	503	688	1.19364	527	656	0	525	614	0	498	580	0
726	356	760	3.76628	398	749	1.6504	424	739	1.0538	450	722	0.14475	476	704	0	502	684	0.59682	515	650	1.94203	522	608	0.971013	500	574	0.91548
727	337	753	2.93096	389	752	1.37322	420	743	0.81883	450	722	0	472	704	0.579	496	684	0.8685	511	656	1.04381	519	613	0.84403	500	575	0.14475
728	342	767	2.15186	379	751	1.45472	405	743	2.17125	430	728	3.02247	460	716	2.45649	487	704	3.17462	502	681	3.8461	514	641	4.11711	513	601	4.20772
729	356	765	2.04707	380	736	2.17607	403	735	1.19364	424	730	0.91548	451	716	1.30275	479	708	1.29468	502	685	0.579	518	647	1.04381	513	605	0.579
730	344	767	1.76096	373	745	1.6504	396	739	1.16701	422	728	0.409415	446	717	0.738083	479	708	0	503	679	0.88048	518	643	0.579	513	598	1.01325
731	329	772	2.2887	372	763	2.60952	393	749	1.51123	419	743	2.21425	446	717	0	475	705	0.72375	498	679	0.72375	518	644	0.14475	513	599	0.14475
732	306	760	3.75514	357	760	2.21425	384	750	1.31077	415	742	0.59682	442	722	0.926852	475	705	0	498	681	0.2895	515	646	0.521904	513	601	0.2895
733	318	770	2.26107	356	754	0.88048	375	749	1.31077	408	736	1.33453	434	726	1.29468	465	709	1.55901	498	685	0.579	514	652	0.88048	513	609	1.158
734	315	767	0.614122	347	749	1.49029	374	747	0.323671	407	739	0.45774	434	726	0	468	711	0.521904	494	688	0.72375	514	655	0.43425	513	612	0.43425
735	303	767	1.737	352	758	1.49029	374	753	0.8685	404	742	0.614122	434	726	0	462	709	0.91548	487	684	1.16701	511	650	0.84403	511	602	1.47617
736	292	760	1.88731	350	765	1.0538	370	754	0.59682	401	741	0.45774	434	726	0	462	709	0	488	692	1.16701	511	658	1.158	515	613	1.69426
737	296	771	1.69426	343	760	1.24519	366	754	0.579	396	745	0.926852	422	731	1.88175	450	722	2.56089	477	705	2.465	504	678	3.0672	519	637	3.52192
738	310	764	2.2657	347	749	1.69426	365	751	0.45774	388	745	1.158	412	738	1.7669	432	726	2.66906	462	712	2.39604	492	679	1.74302	514	639	0.779503
739	311	763	0.204707	344	751	0.521904	362	753	0.521904	386	745	0.2895	412	738	0	435	731	0.84403	464	713	0.323671	492	682	0.43425	511	640	0.45774
740	307	761	0.647342	343	751	0.14475	359	751	0.521904	388	751	0.91548	409	743	0.84403	435	731	0	466	715	0.409415	492	682	0	510	640	0.14475
741	307	761	0	343	751	0	359	750	0.14475	388	747	0.579	409	743	0	437	734	0.521904	470	717	0.647342	492	682	0	508	643	0.521904
742	313	759	0.91548	343	751	0	361	751	0.323671	384	747	0.579	409	743	0	435	730	0.647342	468	709	1.19364	494	685	0.521904	502	637	1.22824
743	313	759	0	346	757	0.971013	361	750	0.14475	384	743	0.579	409	743	0	435	731	0.14475	468	711	0.2895	496	682	0.521904	502	639	0.2895
744	309	759	0.579	346	755	0.2895	361	749	0.14475	384	749	0.8685	409	743	0	437	731	0.2895	468	712	0.14475	495	682	0.14475	507	640	0.738083
745	309	759	0	346	755	0	363	751	0.409415	388	749	0.579	409	743	0	438	732	0.204707	468	712	0	495	682	0	506	644	0.59682
746	306	760	0.45774	346	755	0	359	757	1.04381	388	749	0	409	743	0	438	732	0	468	713	0.14475	496	684	0.323671	510	646	0.647342
747	306	760	0	343	755	0.43425	361	753	0.647342	385	750	0.45774	409	743	0	439	732	0.14475	470	716	0.521904	496	686	0.2895	510	648	0.2895
748	306	760	0	343	755	0	361	755	0.2895	385	750	0	409	743	0	441	734	0.409415	470	716	0	496	686	0	510	648	0
749	306	760	0	343	755	0	361	755	0	385	750	0	411	746	0.521904	441	734	0	470	716	0	496	686	0	511	648	0.14475
750	306	760	0	343	755	0	361	755	0	385	750	0	407	741	0.926852	441	734	0	469	716	0.14475	496	686	0	511	648	0
751	291	757	2.21425	332	747	1.96881	348	738	3.09779	377	738	2.08761	403	741	0.579	441	734	0	469	716	0	496	686	0	513	647	0.323671
752	273	757	2.6055	321	742	1.74902	347	742	0.59682	381	739	0.59682	409	732	1.56571	438	724	1.51123	468	712	0.59682	498	682	0.647342	510	644	0.614122
753	264	725	4.81171	310	747	1.74902	337	739	1.51123	375	739	0.8685	407	736	0.647342	430	724	1.158	462	709	0.971013	489	682	1.30275	507	641	0.614122
754	263	728	0.45774	316	749	0.91548	342	749	1.61835	370	742	0.84403	389	739	2.64144	418	727	1.79046	439	712	3.35745	475	688	2.20477	503	656	2.24712
755	250	748	3.45283	297	741	2.9841	323	735	3.41622	352	728	3.30081	374	731	2.46075	403	727	2.17125	437	716	0.647342	469	697	1.56571	502	663	1.02354
756	235	725	3.9747	270	717	5.22906	301	717	4.11457	335	730	2.47772	378	727	0.81883	411	727	1.158	438	716	0.14475	470	693	0.59682	499	658	0.84403
757	227	703	3.38851	271	712	0.738083	297	719	0.647342	333	722	1.19364	369	727	1.30275	409	726	0.323671	438	709	1.01325	466	688	0.926852	494	659	0.738083
758	220	694	1.6504	268	708	0.72375	295	717	0.409415	332	722	0.14475	371	726	0.323671	407	724	0.409415	434	711	0.647342	462	693	0.926852	492	662	0.521904
759	226	698	1.04381	268	712	0.579	294	722	0.738083	332	722	0	371	732	0.8685	404	723	0.45774	431	715	0.72375	460	696	0.521904	491	665	0.45774
760	223	700	0.521904	272	716	0.81883	297	727	0.84403	333	728	0.88048	367	728	0.81883	401	726	0.614122	432	717	0.323671	466	697	0.88048	491	666	0.14475
761	222	702	0.323671	274	716	0.2895	295	723	0.647342	333	728	0	367	728	0	401	726	0	432	719	0.2895	465	703	0.88048	491	669	0.43425
762	222	702	0	272	715	0.323671	298	724	0.45774	333	728	0	367	728	0	401	726	0	432	719	0	465	703	0	491	669	0
763	222	702	0	274	715	0.2895	295	723	0.45774	333	728	0	367	728	0	401	726	0	432	722	0.43425	465	703	0	488	670	0.45774
764	222	702	0	271	715	0.43425	299	726	0.72375	333	728	0	367	728	0	401	726	0	432	722	0	465	703	0	487	673	0.45774
765	219	710	1.23674	266	715	0.72375	290	722	1.42562	327	728	0.8685	354	724	1.96881	380	715	3.43152	401	708	4.92363	439	693	4.03227	472	669	2.24712
766				251	704	2.69251	279	709	2.465	316	713	2.69251	343	715	2.05728	370	715	1.4475	404	711	0.614122	446	698	1.24519	481	671	1.33453
767				249	693	1.61835	275	692	2.52795	306	705	1.8537	336	712	1.10238	374	716	0.59682	415	712	1.59882	453	698	1.01325	481	670	0.14475
768	215	684		249	685	1.158	276	686	0.88048	306	705	0	346	712	1.4475	378	716	0.579	419	712	0.579	454	696	0.323671	481	671	0.14475
769	211	677	1.16701	251	685	0.2895	278	690	0.647342	306	705	0	348	717	0.779503	380	716	0.2895	419	709	0.43425	454	694	0.2895	477	667	0.81883
770				251	690	0.72375	271	694	1.16701	305	711	0.88048	344	717	0.579	378	717	0.323671	415	715	1.04381	450	701	1.16701	481	670	0.72375
771				247	686	0.81883	274	694	0.43425	309	708	0.72375	339	717	0.72375	378	717	0	412	716	0.45774	445	698	0.84403	480	671	0.204707
772				245	686	0.2895	271	693	0.45774	309	708	0	342	717	0.43425	378	717	0	412	713	0.43425	445	698	0	479	670	0.204707
773	214	692		251	700	2.20477	272	704	1.59882	304	713	1.02354	342	717	0	378	717	0	409	715	0.521904	443	698	0.2895	470	670	1.30275
774	216	713	3.05351	249	707	1.0538	270	707	0.521904	304	719	0.8685	339	722	0.84403	378	717	0	407	715	0.2895	443	700	0.2895	470	670	0
775	215	707	0.88048	247	709	0.409415	270	709	0.2895	299	719	0.72375	335	723	0.59682	378	719	0.2895	408	715	0.14475	443	700	0	472	670	0.2895
776	214	706	0.204707	245	717	1.19364	267	717	1.23674	299	719	0	335	723	0	374	720	0.59682	408	715	0	443	700	0	473	670	0.14475
777	210	685	3.0944	242	715	0.521904	260	715	1.0538	285	713	2.20477	323	713	2.26107	363	715	1.74902	399	704	2.05728	435	686	2.33402	462	659	2.25178
778	203	677	1.53871	238	709	1.04381	257	719	0.72375	289	730	2.52795	321	723	1.47617	359	716	0.59682	385	709	2.15186	423	693	2.01093	460	670	1.61835
779	199	695	2.66906	237	703	0.88048	257	711	1.158	286	716	2.0725	317	720	0.72375	348	717	1.59882	378	722	2.13721	424	701	1.16701	458	678	1.19364
780	210	698	1.6504	242	698	1.02354	267	698	2.37408	286	715	0.14475	312	719	0.738083	342	720	0.971013	378	720	0.2895	419	703	0.779503	460	677	0.323671
781	212	691	1.0538	251	697	1.31077	267	698	0	283	715	0.43425	313	722	0.45774	342	720	0	382	716	0.81883	423	704	0.59682	461	675	0.323671
782	215	679	1.79046	251	690	1.01325	267	701	0.43425	287	711	0.81883	318	719	0.84403	346	720	0.579	386	709	1.16701	427	701	0.72375	460	674	0.204707
783	201	679	2.0265	244	688	1.0538	264	692	1.37322	287	704	1.01325	314	713	1.04381	348	717	0.521904	386	711	0.2895	428	701	0.14475	458	673	0.323671
784	203	680	0.323671	240	694	1.04381	263	703	1.59882	283	716	1.83096	310	719	1.04381	346	719	0.409415	382	716	0.926852	423	707	1.13053	457	682	1.31077
785	201	684	0.647342	241	696	0.323671	259	700	0.72375	283	717	0.14475	309	722	0.45774	346	720	0.14475	378	717	0.59682	423	708	0.14475	456	682	0.14475
786	206	698	2.15186	237	693	0.72375	256	701	0.45774	280	717	0.43425	309	722	0	346	720	0	380	720	0.521904	423	708	0	458	684	0.409415
787	206	699	0.14475	234	693	0.43425	255	703	0.323671	283	712	0.84403	309	722	0	342	723	0.72375	380	722	0.2895	424	708	0.14475	456	682	0.409415
788	203	696	0.614122	237	698	0.84403	255	704	0.14475	283	712	0	310	726	0.59682	343	723	0.14475	384	717	0.926852	426	707	0.323671	461	679	0.84403
789	201	684	1.76096	236	696	0.323671	257	701	0.521904	283	712	0	316	722	1.04381	347	723	0.579	386	713	0.647342	426	707	0	461	679	0
790	193	685	1.16701	233	694	0.521904	251	700	0.88048	279	711	0.59682	314	723	0.323671	347	723	0	386	717	0.579	427	707	0.14475	456	681	0.779503
791	199	687	0.91548	234	700	0.88048	256	707	1.24519	285	722	1.81371	310	724	0.59682	346	723	0.14475	384	722	0.779503	427	708	0.14475	461	682	0.738083
792	199	687	0	237	700	0.43425	260	709	0.647342	285	722	0	310	724	0	347	724	0.204707	384	722	0	426	709	0.204707	460	686	0.59682
793	199	687	0	237	701	0.14475	263	709	0.43425	285	722	0	310	724	0	347	724	0	384	722	0	424	711	0.409415	460	686	0
794	199	687	0	238	700	0.204707	259	709	0.579	285	722	0	310	724	0	347	724	0	384	722	0	424	711	0	460	686	0
795	195	687	0.579	237	700	0.14475	259	709	0	285	722	0	310	724	0	347	724	0	384	720	0.2895	424	711	0	460	686	0
796	197	692	0.779503	233	696	0.81883	259	709	0	285	722	0	310	724	0	348	726	0.323671	384	720	0	424	711	0	460	686	0
797	191	673	2.88412	226	685	1.88731	249	697	2.26107	275	712	2.04707	310	724	0	348	726	0	381	719	0.45774	424	711	0	458	684	0.409415
798	184	665	1.53871	222	684	0.59682	247	697	0.2895	275	712	0	310	724	0	346	726	0.2895	382	716	0.45774	422	708	0.521904	454	679	0.926852
799	178	660	1.13053	219	686	0.521904	247	697	0	275	712	0	310	724	0	346	726	0	382	717	0.14475	415	707	1.02354	451	684	0.84403
800	180	666	0.91548	222	686	0.43425	247	697	0	275	716	0.579	306	724	0.579	339	722	1.16701	361	713	3.0944	404	707	1.59225	442	688	1.42562
801	177	661	0.84403	217	677	1.49029	241	686	1.81371	266	701	2.53209	293	711	2.6612	327	717	1.88175	356	717	0.926852	400	709	0.647342	441	689	0.204707
802	173	664	0.72375	217	670	1.01325	237	679	1.16701	266	696	0.72375	293	711	0	323	717	0.579	356	722	0.72375	397	712	0.614122	442	692	0.45774
803	176	661	0.614122	217	659	1.59225	237	677	0.2895	266	696	0	293	711	0	327	719	0.647342	356	722	0	397	715	0.43425	442	694	0.2895
804	177	653	1.16701	215	655	0.647342	238	674	0.45774	266	696	0	293	711	0	327	720	0.14475	362	719	0.971013	399	715	0.2895	439	690	0.72375
805	183	646	1.33453	213	663	1.19364	238	674	0	266	696	0	293	711	0	327	720	0	362	719	0	400	711	0.59682	439	690	0
806	180	642	0.72375	215	667	0.647342	238	674	0	266	696	0	293	711	0	327	720	0	362	719	0	400	712	0.14475	435	690	0.579
807	176	648	1.04381	218	665	0.521904	238	674	0	266	696	0	293	711	0	327	720	0	362	719	0	400	713	0.14475	435	690	0
808	177	652	0.59682	219	666	0.204707	238	674	0	267	697	0.204707	293	711	0	327	720	0	361	719	0.14475	400	715	0.2895	439	697	1.16701
809	177	652	0	215	669	0.72375	238	679	0.72375	267	698	0.14475	293	711	0	327	720	0	361	719	0	401	716	0.204707	439	697	0
810	177	652	0	218	673	0.72375	238	681	0.2895	266	701	0.45774	293	711	0	327	720	0	361	719	0	404	720	0.72375	439	697	0
811	174	650	0.521904	214	660	1.96881	237	678	0.45774	263	697	0.72375	290	715	0.72375	327	720	0	361	722	0.43425	405	717	0.45774	439	698	0.14475
812	181	627	3.48003	203	662	1.61835	222	671	2.39604	249	694	2.0725	279	713	1.61835	325	719	0.323671	358	716	0.971013	394	711	1.81371	432	690	1.53871
813	183	614	1.90389	202	656	0.88048	218	675	0.81883	251	694	0.2895	279	713	0	323	719	0.2895	344	712	2.10759	381	707	1.96881	420	692	1.76096
814	185	618	0.647342	204	660	0.647342	222	677	0.647342	249	703	1.33453	276	716	0.614122	304	716	2.78432	332	709	1.79046	369	707	1.737	412	698	1.4475
815	174	618	1.59225	202	652	1.19364	214	666	1.96881	244	684	2.84389	263	700	2.9841	293	711	1.74902	325	712	1.10238	365	713	1.04381	408	704	1.04381
816	176	599	2.76545	198	631	3.0944	213	644	3.18779	230	665	3.41622	253	690	2.04707	279	712	2.03166	316	716	1.42562	358	715	1.0538	397	700	1.69426
817	193	580	3.69042	199	616	2.17607	202	643	1.59882	218	669	1.83096	245	689	1.16701	276	711	0.45774	313	716	0.43425	354	708	1.16701	390	692	1.53871
818	193	573	1.01325	199	618	0.2895	202	643	0	221	665	0.72375	247	692	0.521904	276	712	0.14475	314	717	0.204707	348	707	0.88048	392	703	1.61835
819	192	580	1.02354	200	617	0.204707	200	641	0.409415	219	667	0.409415	248	689	0.45774	274	704	1.19364	301	708	2.2887	339	707	1.30275	392	703	0
820				199	609	1.16701	203	631	1.51123	215	650	2.52795	240	674	2.46075	268	694	1.68806	299	709	0.323671	336	712	0.84403	385	709	1.33453
821				211	613	1.83096	209	612	2.88412	214	632	2.60952	237	663	1.6504	263	692	0.779503	295	708	0.59682	339	713	0.45774	385	708	0.14475
822				218	594	2.93096	214	610	0.779503	215	635	0.45774	229	665	1.19364	261	693	0.323671	295	707	0.14475	333	708	1.13053	380	701	1.24519
823				226	589	1.36557	217	612	0.521904	219	636	0.59682	229	669	0.579	259	692	0.323671	291	704	0.72375	335	708	0.2895	370	701	1.4475
824	242	550		234	583	1.4475	222	609	0.84403	217	639	0.521904	228	670	0.204707	259	692	0	294	707	0.614122	329	708	0.8685	370	701	0
825	244	554	0.647342	236	589	0.91548	228	609	0.8685	223	641	0.91548	236	667	1.23674	259	692	0	294	707	0	331	708	0.2895	373	703	0.521904
826				241	583	1.13053	223	609	0.72375	229	637	1.04381	238	665	0.409415	260	692	0.14475	297	708	0.45774	331	712	0.579	375	707	0.647342
827				247	584	0.88048	238	608	2.17607	229	637	0	241	666	0.45774	260	692	0	297	708	0	333	713	0.323671	381	709	0.91548
828				248	580	0.59682	247	603	1.49029	237	635	1.19364	244	669	0.614122	266	693	0.88048	297	708	0	333	716	0.43425	381	709	0
829				253	576	0.926852	241	602	0.88048	236	639	0.59682	244	673	0.579	266	693	0	294	708	0.43425	331	717	0.323671	380	712	0.45774
830				251	582	0.91548	242	608	0.88048	236	639	0	244	667	0.8685	266	694	0.14475	297	708	0.43425	331	717	0	375	711	0.738083
831				257	582	0.8685	242	608	0	236	639	0	242	674	1.0538	266	697	0.43425	294	708	0.43425	327	717	0.579	373	711	0.2895
832				259	589	1.0538	248	612	1.04381	238	643	0.647342	240	678	0.647342	266	697	0	290	711	0.72375	325	716	0.323671	369	711	0.579
833				259	589	0	248	612	0	237	648	0.738083	247	675	1.10238	260	692	1.13053	287	703	1.23674	323	713	0.521904	369	712	0.14475
834				264	578	1.74902	249	601	1.59882	237	624	3.474	242	655	2.9841	257	682	1.51123	283	704	0.59682	318	713	0.72375	363	712	0.8685
835	288	555		270	576	0.91548	249	594	1.01325	236	622	0.323671	237	655	0.72375	257	682	0	279	707	0.72375	316	713	0.2895	359	712	0.579
836	300	551	1.83096	276	576	0.8685	257	599	1.36557	242	621	0.88048	242	656	0.738083	256	684	0.323671	279	707	0	316	712	0.14475	359	711	0.14475
837	309	543	1.74302	276	576	0	255	598	0.323671	245	627	0.971013	244	658	0.409415	256	684	0	280	707	0.14475	313	711	0.45774	356	708	0.614122
838	306	553	1.51123	274	582	0.91548	261	599	0.88048	241	632	0.926852	234	662	1.55901	256	681	0.43425	276	697	1.55901	306	705	1.33453	354	709	0.323671
839	306	553	0	278	574	1.29468	261	591	1.158	244	617	2.21425	238	641	3.0944	248	670	1.96881	270	696	0.88048	302	707	0.647342	351	712	0.614122
840	307	551	0.323671	282	578	0.81883	259	598	1.0538	242	618	0.323671	234	651	1.55901	248	669	0.14475	266	696	0.579	302	709	0.2895	348	715	0.614122
841	307	555	0.579	280	583	0.779503	263	597	0.59682	245	618	0.43425	237	647	0.72375	248	669	0	266	697	0.14475	302	711	0.2895	348	715	0
842	306	557	0.323671	280	583	0	259	598	0.59682	245	620	0.2895	238	647	0.14475	248	669	0	267	697	0.14475	302	711	0	350	716	0.323671
843	306	557	0	280	583	0	263	598	0.579	247	620	0.2895	236	646	0.323671	248	670	0.14475	267	697	0	302	711	0	350	716	0
844	306	557	0	280	583	0	259	597	0.59682	247	620	0	240	648	0.647342	248	670	0	267	698	0.14475	302	711	0	350	716	0
845	306	557	0	280	583	0	259	601	0.579	247	620	0	240	648	0	248	670	0	267	698	0	302	709	0.2895	350	717	0.14475
846	306	557	0	280	579	0.579	263	598	0.72375	247	620	0	240	648	0	248	670	0	270	698	0.43425	302	709	0	350	717	0
847	306	557	0	279	582	0.45774	264	605	1.02354	247	620	0	240	648	0	248	670	0	271	698	0.14475	302	709	0	350	717	0
848	306	557	0	283	579	0.72375	264	598	1.01325	247	620	0	240	648	0	248	670	0	271	698	0	302	709	0	350	717	0
849				295	571	2.08761	266	586	1.76096	247	612	1.158	237	643	0.84403	248	670	0	271	697	0.14475	302	709	0	350	715	0.2895
850				278	568	2.49877	266	584	0.2895	248	613	0.204707	242	643	0.72375	244	673	0.72375	271	694	0.43425	305	708	0.45774	352	712	0.521904
851				283	571	0.84403	261	590	1.13053	247	614	0.204707	242	648	0.72375	244	681	1.158	270	694	0.14475	298	705	1.10238	337	708	2.24712
852				278	571	0.72375	257	587	0.72375	245	610	0.647342	237	640	1.36557	245	669	1.74302	267	684	1.51123	293	696	1.49029	335	708	0.2895
853				280	570	0.323671	263	580	1.33453	249	605	0.926852	245	624	2.58937	245	650	2.75025	259	675	1.74302	280	697	1.88731	328	711	1.10238
854				302	567	3.21397	283	582	2.90944	264	598	2.39604	249	614	1.55901	244	644	0.88048	257	674	0.323671	282	701	0.647342	329	712	0.204707
855				310	563	1.29468	290	576	1.33453	266	598	0.2895	241	621	1.53871	242	646	0.409415	257	677	0.43425	282	701	0	328	712	0.14475
856				309	564	0.204707	287	579	0.614122	266	598	0	242	618	0.45774	242	647	0.14475	255	677	0.2895	282	701	0	325	712	0.43425
857				313	570	1.04381	291	579	0.579	266	598	0	244	624	0.91548	244	647	0.2895	259	678	0.59682	282	701	0	325	712	0
858				309	568	0.647342	289	580	0.323671	261	608	1.61835	245	628	0.59682	244	648	0.14475	259	679	0.14475	282	703	0.2895	325	713	0.14475
859				306	570	0.521904	289	580	0	261	608	0	245	628	0	245	651	0.45774	259	681	0.2895	282	705	0.2895	325	716	0.43425
860				302	570	0.579	285	584	0.81883	261	608	0	245	628	0	244	654	0.45774	252	681	1.01325	283	705	0.14475	325	717	0.14475
861				306	572	0.647342	285	584	0	261	608	0	245	628	0	245	656	0.323671	255	682	0.45774	283	707	0.2895	327	720	0.521904
862				306	574	0.2895	285	584	0	256	602	1.13053	245	628	0	242	655	0.45774	255	682	0	283	709	0.2895	327	720	0
863				306	572	0.2895	285	578	0.8685	261	597	1.02354	245	628	0	242	655	0	255	682	0	283	709	0	327	720	0
864				309	561	1.6504	286	567	1.59882	257	593	0.81883	237	618	1.8537	238	652	0.72375	255	682	0	283	705	0.579	327	715	0.72375
865				302	563	1.0538	279	570	1.10238	257	594	0.14475	241	620	0.647342	242	654	0.647342	260	678	0.926852	290	704	1.02354	332	713	0.779503
866				299	563	0.43425	276	578	1.23674	255	605	1.61835	241	628	1.158	244	654	0.2895	259	679	0.204707	290	696	1.158	324	707	1.4475
867				301	565	0.409415	274	574	0.647342	248	601	1.16701	240	620	1.16701	241	646	1.23674	256	669	1.51123	280	688	1.8537	317	705	1.0538
868				310	567	1.33453	283	572	1.33453	263	593	2.46075	251	612	1.96881	249	637	1.74302	249	662	1.43295	268	690	1.76096	312	708	0.84403
869				328	570	2.64144	313	575	4.36416	283	580	3.45283	253	603	1.33453	238	627	2.15186	244	663	0.738083	268	692	0.2895	312	709	0.14475
870				331	565	0.84403	301	565	2.26107	275	578	1.19364	248	599	0.926852	241	632	0.84403	247	665	0.521904	268	692	0	312	709	0
871				335	549	2.38728	310	555	1.94741	282	582	1.16701	259	609	2.15186	241	632	0	249	665	0.2895	270	692	0.2895	313	711	0.323671
872				337	553	0.647342	317	563	1.53871	291	584	1.33453	270	612	1.6504	253	637	1.88175	251	667	0.409415	272	694	0.409415	313	711	0
873				328	559	1.56571	304	567	1.96881	290	587	0.45774	266	613	0.59682	253	637	0	252	670	0.45774	276	697	0.72375	313	711	0
874				332	552	1.16701	309	559	1.36557	294	579	1.29468	274	602	1.96881	260	621	2.52795	256	652	2.66906	270	684	2.0725	297	708	2.35636
875				347	546	2.33851	324	552	2.39604	306	571	2.08761	282	583	2.9841	266	610	1.81371	257	637	2.17607	268	674	1.47617	305	704	1.29468
876				336	538	1.96881	312	541	2.35636	293	555	2.9841	272	568	2.60952	256	601	1.94741	251	633	1.04381	276	670	1.29468	308	703	0.45774
877				336	548	1.4475	318	555	2.20477	290	563	1.23674	261	579	2.25178	245	605	1.69426	247	639	1.04381	264	677	2.01093	299	703	1.30275
878	383	549		342	548	0.8685	317	552	0.45774	298	568	1.36557	264	591	1.79046	247	608	0.521904	247	644	0.72375	264	677	0	299	705	0.2895
879	383	550	0.14475	347	561	2.01613	320	564	1.79046	298	579	1.59225	268	597	1.04381	245	618	1.47617	245	648	0.647342	264	678	0.14475	299	705	0
880				339	555	1.4475	317	564	0.43425	295	580	0.45774	264	598	0.59682	249	621	0.72375	240	646	0.779503	259	677	0.738083	291	705	1.158
881	391	553		359	564	3.17462	335	574	2.98059	312	584	2.52795	279	595	2.21425	256	610	1.88731	245	632	2.15186	247	671	1.94203	280	705	1.59225
882	401	551	1.47617	370	561	1.6504	343	564	1.8537	318	567	2.60952	287	591	1.29468	259	610	0.43425	247	636	0.647342	251	674	0.72375	279	707	0.323671
883	402	547	0.59682	370	561	0	348	563	0.738083	320	571	0.647342	286	584	1.02354	259	612	0.2895	242	640	0.926852	251	674	0	279	707	0
884	409	546	1.02354	375	563	0.779503	347	570	1.02354	323	582	1.6504	289	591	1.10238	259	612	0	244	641	0.323671	251	674	0	280	705	0.323671
885	401	544	1.19364	366	559	1.42562	342	565	1.02354	314	579	1.37322	283	599	1.4475	259	613	0.14475	242	647	0.91548	251	674	0	275	704	0.738083
886	405	542	0.647342	367	564	0.738083	339	567	0.521904	323	580	1.31077	293	590	1.94741	266	609	1.16701	248	633	2.20477	244	667	1.43295	267	701	1.23674
887				382	571	2.39604	358	574	2.93096	329	578	0.91548	293	590	0	266	609	0	247	636	0.45774	244	667	0	266	701	0.14475
888				385	571	0.43425	355	564	1.51123	325	565	1.96881	291	584	0.91548	266	609	0	245	635	0.323671	244	669	0.2895	266	701	0
889				385	571	0	354	563	0.204707	321	565	0.579	291	584	0	256	606	1.51123	249	636	0.59682	244	669	0	266	701	0
890	416	569		385	571	0	350	563	0.579	320	574	1.31077	291	584	0	259	608	0.521904	248	636	0.14475	244	669	0	266	701	0
891	418	570	0.323671	388	578	1.10238	358	570	1.53871	327	576	1.0538	290	593	1.31077	257	609	0.323671	247	636	0.14475	244	669	0	266	701	0
892				388	578	0	356	572	0.409415	325	576	0.2895	290	593	0	257	609	0	244	637	0.45774	240	669	0.579	264	703	0.409415
893				388	578	0	358	571	0.323671	325	579	0.43425	290	593	0	264	612	1.10238	244	633	0.579	240	669	0	266	701	0.409415
894				388	578	0	355	571	0.43425	323	583	0.647342	290	593	0	263	612	0.14475	244	633	0	240	669	0	266	700	0.14475
895				388	578	0	359	571	0.579	325	576	1.0538	290	593	0	263	612	0	244	633	0	241	667	0.323671	266	700	0
896	422	576		388	578	0	358	570	0.204707	323	582	0.91548	290	593	0	263	612	0	249	636	0.84403	241	669	0.2895	266	700	0
897	418	582	1.04381	382	580	0.91548	355	574	0.72375	316	579	1.10238	286	595	0.647342	263	612	0	242	637	1.02354	241	669	0	266	700	0
898	414	582	0.579	382	580	0	352	580	0.971013	318	583	0.647342	286	595	0	263	612	0	244	636	0.323671	241	669	0	264	700	0.2895
899	424	584	1.47617	382	580	0	356	579	0.59682	324	582	0.88048	286	595	0	263	612	0	245	637	0.204707	242	670	0.204707	264	700	0
900	427	581	0.614122	385	580	0.43425	358	574	0.779503	324	584	0.2895	287	598	0.45774	261	614	0.409415	244	640	0.45774	241	671	0.204707	264	700	0
901	425	577	0.647342	385	580	0	351	575	1.02354	320	582	0.647342	287	598	0	264	614	0.43425	248	633	1.16701	244	665	0.971013	263	696	0.59682
902	429	577	0.579	385	576	0.579	355	576	0.59682	325	587	1.02354	297	597	1.45472	276	606	2.08761	255	625	1.53871	242	658	1.0538	252	693	1.6504
903	439	577	1.4475	396	576	1.59225	374	571	2.84389	337	574	2.56089	312	583	2.97002	290	593	2.76545	256	622	0.45774	242	658	0	256	693	0.579
904	436	569	1.23674	400	561	2.24712	377	564	1.10238	348	567	1.88731	316	574	1.42562	289	593	0.14475	256	622	0	244	659	0.323671	261	693	0.72375
905	435	572	0.45774	397	565	0.72375	378	567	0.45774	351	564	0.614122	318	574	0.2895	289	593	0	259	621	0.45774	245	659	0.14475	263	697	0.647342
906	435	577	0.72375	399	576	1.61835	377	575	1.16701	343	578	2.33402	317	578	0.59682	289	593	0	255	627	1.04381	249	659	0.579	261	698	0.323671
907	435	577	0	396	579	0.614122	375	579	0.647342	346	579	0.45774	314	579	0.45774	278	594	1.59882	255	627	0	245	659	0.579	261	698	0
908	435	578	0.14475	396	579	0	370	579	0.72375	346	579	0	313	583	0.59682	279	595	0.204707	255	627	0	245	660	0.14475	261	698	0
909				412	552	4.54294	390	557	4.30373	361	557	3.85427	332	565	3.78847	298	584	3.17791	272	618	2.78432	260	658	2.19047	272	696	1.61835
910				412	552	0	392	549	1.19364	367	551	1.22824	335	563	0.521904	305	584	1.01325	282	616	1.47617	267	658	1.01325	272	696	0
911				405	557	1.24519	377	548	2.17607	358	552	1.31077	327	563	1.158	301	582	0.647342	280	617	0.323671	267	658	0	276	696	0.579
912				392	555	1.90389	367	546	1.47617	342	559	2.52795	316	568	1.74902	291	587	1.61835	272	622	1.36557	256	660	1.61835	275	697	0.204707
913				392	561	0.8685	367	555	1.30275	346	559	0.579	320	578	1.55901	297	590	0.971013	275	614	1.23674	257	650	1.45472	260	685	2.78056
914				408	570	2.65726	386	565	3.10791	366	560	2.89862	339	561	3.69042	304	583	1.43295	270	603	1.74902	256	643	1.02354	260	686	0.14475
915	441	595		419	564	1.81371	396	563	1.47617	369	555	0.84403	336	557	0.72375	309	578	1.02354	279	603	1.30275	261	646	0.84403	260	688	0.2895
916	443	603	1.19364	420	567	0.45774	399	557	0.971013	375	549	1.22824	337	557	0.14475	310	578	0.14475	283	608	0.926852	270	647	1.31077	264	688	0.579
917	446	591	1.79046	405	563	2.24712	381	555	2.62153	355	557	3.11801	329	567	1.8537	306	580	0.647342	285	613	0.779503	270	651	0.579	270	690	0.91548
918	446	591	0	405	567	0.579	377	552	0.72375	350	555	0.779503	329	563	0.579	309	582	0.521904	286	606	1.02354	270	640	1.59225	271	679	1.59882
919				419	582	2.97002	401	571	4.43086	378	563	4.21518	350	561	3.05351	329	575	3.0672	297	594	2.35636	270	625	2.17125	261	677	1.47617
920				430	580	1.61835	416	575	2.24712	389	564	1.59882	355	553	1.36557	327	572	0.521904	294	595	0.45774	270	627	0.2895	263	675	0.409415
921				432	590	1.47617	411	576	0.738083	393	563	0.59682	361	556	0.971013	331	564	1.29468	291	593	0.521904	270	627	0	264	674	0.204707
922				426	590	0.8685	407	579	0.72375	385	568	1.36557	355	567	1.81371	318	568	1.96881	294	595	0.521904	270	627	0	257	675	1.02354
923				426	599	1.30275	405	579	0.2895	381	572	0.81883	355	567	0	320	570	0.409415	285	594	1.31077	264	628	0.88048	259	677	0.409415
924				424	598	0.323671	405	587	1.158	381	572	0	351	572	0.926852	318	571	0.323671	285	598	0.579	264	631	0.43425	259	677	0
925				426	599	0.323671	407	582	0.779503	380	578	0.88048	351	572	0	318	572	0.14475	286	598	0.14475	264	631	0	259	677	0
926				426	599	0	407	582	0	381	570	1.16701	351	572	0	318	572	0	286	598	0	264	631	0	266	678	1.02354
927				423	597	0.521904	407	583	0.14475	386	576	1.13053	359	571	1.16701	325	571	1.02354	287	598	0.14475	264	631	0	266	678	0
928				427	614	2.52795	413	584	0.88048	394	571	1.36557	359	567	0.579	325	571	0	290	597	0.45774	264	631	0	264	678	0.2895
929				428	610	0.59682	416	587	0.614122	393	571	0.14475	359	567	0	325	571	0	293	599	0.521904	271	633	1.0538	267	681	0.614122
930				416	606	1.83096	403	582	2.01613	374	564	2.93096	350	561	1.56571	317	574	1.23674	291	601	0.409415	272	646	1.88731	268	682	0.204707
931				411	594	1.88175	386	571	2.93096	361	555	2.2887	329	557	3.0944	306	572	1.61835	286	598	0.84403	272	636	1.4475	271	677	0.84403
932				422	599	1.74902	400	576	2.15186	382	559	3.0944	351	559	3.19763	335	570	4.20772	308	597	3.18779	285	627	2.2887	276	673	0.926852
933				430	616	2.71961	419	591	3.50403	396	571	2.66906	370	563	2.81054	339	579	1.42562	310	593	0.647342	287	632	0.779503	276	673	0
934				441	603	2.465	428	584	1.6504	409	570	1.88731	377	565	1.0538	343	575	0.81883	312	599	0.91548	291	633	0.59682	278	675	0.409415
935	440	642		434	598	1.24519	413	582	2.19047	401	561	1.74302	371	555	1.68806	342	574	0.204707	312	601	0.2895	291	635	0.2895	276	675	0.2895
936	433	649	1.43295	419	599	2.17607	400	580	1.90389	380	563	3.05351	350	561	3.16139	327	576	2.19047	306	601	0.8685	291	636	0.14475	282	677	0.91548
937	431	650	0.323671	424	613	2.15186	413	593	2.6612	394	576	2.76545	365	563	2.19047	342	576	2.17125	316	595	1.68806	293	625	1.61835	278	667	1.55901
938	429	653	0.521904	423	625	1.74302	423	599	1.68806	408	578	2.04707	384	561	2.76545	351	572	1.42562	317	589	0.88048	290	621	0.72375	278	666	0.14475
939	427	653	0.2895	434	612	2.465	431	589	1.8537	411	574	0.72375	384	563	0.2895	351	568	0.579	321	590	0.59682	293	625	0.72375	279	669	0.45774
940	428	661	1.16701	435	614	0.323671	426	593	0.926852	407	571	0.72375	380	564	0.59682	351	570	0.2895	320	590	0.14475	293	625	0	279	669	0
941	433	661	0.72375	427	616	1.19364	416	586	1.7669	396	571	1.59225	366	561	2.0725	340	568	1.61835	317	594	0.72375	297	628	0.72375	283	663	1.04381
942	425	666	1.36557	430	625	1.37322	427	597	2.25178	408	579	2.08761	385	571	3.10791	351	571	1.6504	325	589	1.36557	305	618	1.8537	285	656	1.0538
943	418	673	1.43295	422	636	1.96881	427	613	2.316	419	587	1.96881	400	570	2.17607	362	570	1.59882	332	580	1.6504	306	618	0.14475	286	659	0.45774
944	413	673	0.72375	431	639	1.37322	430	605	1.23674	418	578	1.31077	396	564	1.04381	365	567	0.614122	335	587	1.10238	304	618	0.2895	287	660	0.204707
945	412	683	1.45472	428	643	0.72375	424	614	1.56571	409	589	2.05728	386	570	1.68806	356	568	1.31077	327	589	1.19364	304	618	0	283	656	0.81883
946	414	684	0.323671	419	643	1.30275	420	610	0.81883	407	586	0.521904	378	572	1.19364	352	568	0.579	328	593	0.59682	302	616	0.409415	285	650	0.91548
947	418	683	0.59682	420	646	0.45774	422	616	0.91548	412	595	1.49029	396	580	2.85124	366	572	2.10759	336	589	1.29468	302	610	0.8685	278	650	1.01325
948	406	691	2.08761	412	659	2.20951	418	636	2.95233	416	603	1.29468	401	579	0.738083	369	574	0.521904	336	579	1.4475	305	610	0.43425	282	646	0.81883
949	402	702	1.69426	423	659	1.59225	428	633	1.51123	413	602	0.45774	403	578	0.323671	369	574	0	333	580	0.45774	305	609	0.14475	282	648	0.2895
950	402	713	1.59225	420	667	1.23674	418	633	1.4475	408	609	1.24519	394	583	1.49029	367	574	0.2895	331	584	0.647342	306	610	0.204707	275	648	1.01325
951	401	717	0.59682	407	666	1.88731	412	635	0.91548	403	603	1.13053	389	583	0.72375	363	575	0.59682	332	583	0.204707	306	609	0.14475	280	640	1.36557
952	398	721	0.72375	400	681	2.39604	413	654	2.75406	413	628	3.89751	411	598	3.85427	385	586	3.56038	350	584	2.60952	321	606	2.21425	286	633	1.33453
953	393	721	0.72375	385	692	2.69251	405	665	1.96881	418	636	1.36557	412	610	1.74302	388	587	0.45774	354	583	0.59682	320	601	0.738083	287	632	0.204707
954	380	722	1.88731	396	693	1.59882	412	663	1.0538	413	633	0.84403	408	603	1.16701	386	587	0.2895	352	582	0.323671	318	597	0.647342	287	631	0.14475
955	387	732	1.7669	400	690	0.72375	411	670	1.02354	413	637	0.579	401	610	1.43295	382	587	0.579	347	579	0.84403	316	597	0.2895	287	632	0.14475
956	375	740	2.08761	393	698	1.53871	405	667	0.971013	412	641	0.59682	408	608	1.0538	384	587	0.2895	348	582	0.45774	317	595	0.323671	283	631	0.59682
957	385	732	1.8537	400	696	1.0538	408	670	0.614122	411	636	0.738083	400	610	1.19364	382	587	0.2895	348	582	0	317	597	0.2895	283	629	0.2895
958	387	729	0.521904	401	697	0.204707	407	667	0.45774	408	637	0.45774	403	608	0.521904	382	587	0	348	582	0	313	597	0.579	283	631	0.2895
959	382	737	1.36557	390	700	1.6504	400	674	1.43295	407	646	1.31077	399	606	0.647342	384	591	0.647342	352	584	0.647342	314	597	0.14475	283	617	2.0265
960	382	737	0	389	701	0.204707	400	677	0.43425	407	658	1.737	413	632	4.27442	393	603	2.17125	365	591	2.13721	335	598	3.0432	293	616	1.45472
961	374	746	1.74302	378	705	1.69426	389	696	3.17791	400	671	2.13721	408	637	1.02354	400	612	1.6504	371	594	0.971013	332	593	0.84403	294	616	0.14475
962	371	756	1.51123	378	724	2.75025	389	697	0.14475	400	670	0.14475	405	637	0.43425	399	610	0.323671	366	590	0.926852	331	589	0.59682	295	609	1.02354
963	376	759	0.84403	388	726	1.47617	396	701	1.16701	403	670	0.43425	408	637	0.43425	396	609	0.45774	366	590	0	331	582	1.01325	295	610	0.14475
964	378	759	0.2895	382	724	0.91548	390	697	1.04381	401	666	0.647342	412	640	0.72375	396	609	0	366	590	0	333	586	0.647342	294	610	0.14475
965	378	763	0.579	381	728	0.59682	392	698	0.323671	401	671	0.72375	405	643	1.10238	396	609	0	367	590	0.14475	333	587	0.14475	291	612	0.521904
966	375	764	0.45774	381	726	0.2895	393	697	0.204707	403	670	0.323671	404	637	0.88048	396	609	0	367	591	0.14475	333	590	0.43425	293	613	0.323671
967	375	764	0	382	728	0.323671	393	696	0.14475	404	665	0.738083	409	640	0.84403	397	609	0.14475	367	591	0	332	593	0.45774	293	613	0
968	375	764	0	378	728	0.579	394	701	0.738083	404	669	0.579	409	641	0.14475	397	610	0.14475	367	591	0	332	593	0	293	613	0
969	375	764	0	381	727	0.45774	394	701	0	405	671	0.323671	411	640	0.323671	397	610	0	367	591	0	333	593	0.14475	293	613	0
970	375	764	0	381	727	0	394	701	0	405	671	0	411	640	0	397	610	0	369	591	0.2895	333	593	0	293	613	0
971	375	764	0	375	732	1.13053	389	709	1.36557	403	678	1.0538	411	640	0	401	616	1.04381	369	593	0.2895	333	593	0	293	613	0
972	357	763	2.60952	373	735	0.521904	389	709	0	407	675	0.72375	408	641	0.45774	400	609	1.02354	367	586	1.0538	329	587	1.04381	289	609	0.81883
973	344	761	1.90389	371	738	0.521904	388	711	0.323671	407	675	0	408	641	0	393	610	1.02354	361	589	0.971013	324	584	0.84403	286	609	0.43425
974	344	761	0	374	732	0.971013	380	712	1.16701	397	678	1.51123	394	648	2.2657	385	610	1.158	361	590	0.14475	318	587	0.971013	275	609	1.59225
975	344	768	1.01325	371	732	0.43425	386	707	1.13053	394	678	0.43425	399	636	1.88175	386	609	0.204707	359	589	0.323671	323	586	0.738083	285	603	1.68806
976	345	770	0.323671	369	728	0.647342	385	701	0.88048	394	678	0	405	643	1.33453	394	614	1.36557	369	594	1.61835	339	589	2.35636	298	599	1.96881
977	345	770	0	366	732	0.72375	378	705	1.16701	382	681	1.79046	397	660	2.71961	400	635	3.16139	374	605	1.74902	347	593	1.29468	302	598	0.59682
978	337	764	1.4475	352	734	2.04707	369	719	2.40912	385	689	1.23674	404	660	1.01325	400	633	0.2895	378	609	0.81883	347	594	0.14475	304	601	0.521904
979	351	775	2.5772	363	749	2.69251	377	723	1.29468	393	698	1.74302	404	670	1.4475	396	635	0.647342	375	609	0.43425	344	593	0.45774	293	601	1.59225
980	348	775	0.43425	362	749	0.14475	375	724	0.323671	385	707	1.74302	399	671	0.738083	392	639	0.81883	375	610	0.14475	340	594	0.59682	293	602	0.14475
981	344	770	0.926852	359	746	0.614122	377	728	0.647342	389	704	0.72375	399	671	0	392	639	0	374	609	0.204707	340	594	0	298	603	0.738083
982	349	771	0.738083	366	753	1.43295	377	726	0.2895	388	707	0.45774	393	675	1.04381	390	637	0.409415	371	610	0.45774	340	595	0.14475	290	603	1.158
983	342	778	1.43295	362	757	0.81883	370	738	2.01093	374	707	2.0265	385	681	1.4475	380	646	1.94741	359	614	1.83096	321	602	2.93096	275	603	2.17125
984	332	778	1.4475	356	761	1.04381	370	732	0.8685	371	712	0.84403	381	682	0.59682	374	648	0.91548	355	621	1.16701	316	605	0.84403	270	606	0.84403
985	333	782	0.59682	351	758	0.84403	359	734	1.61835	371	711	0.14475	377	685	0.72375	374	647	0.14475	352	622	0.45774	316	606	0.14475	270	606	0
986				335	757	2.32052	356	739	0.84403	367	720	1.42562	377	685	0	374	647	0	352	622	0	317	601	0.738083	268	603	0.521904
987	286	755		331	760	0.72375	352	738	0.59682	369	722	0.409415	380	685	0.43425	375	648	0.204707	352	622	0	314	603	0.521904	268	605	0.2895
988	279	760	1.24519	328	758	0.521904	355	741	0.614122	375	722	0.8685	378	686	0.323671	375	651	0.43425	352	622	0	320	606	0.971013	279	606	1.59882
989				325	755	0.614122	351	738	0.72375	369	715	1.33453	378	686	0	381	660	1.56571	370	635	3.21397	336	616	2.73114	295	609	2.35636
990				306	751	2.81054	329	736	3.19763	354	720	2.2887	373	698	1.88175	385	667	1.16701	371	639	0.59682	344	614	1.19364	297	609	0.2895
991				306	746	0.72375	336	727	1.6504	358	713	1.16701	377	694	0.81883	386	662	0.738083	380	635	1.42562	350	610	1.04381	297	602	1.01325
992	272	760		302	735	1.69426	337	724	0.45774	359	705	1.16701	384	681	2.13721	386	652	1.4475	378	625	1.47617	348	606	0.647342	298	601	0.204707
993	276	767	1.16701	309	743	1.53871	335	728	0.647342	361	705	0.2895	381	677	0.72375	388	654	0.409415	374	625	0.579	348	601	0.72375	297	597	0.59682
994	277	775	1.16701	302	747	1.16701	331	738	1.55901	361	709	0.579	381	677	0	388	654	0	374	625	0	348	602	0.14475	298	598	0.204707
995				298	750	0.72375	332	736	0.323671	359	708	0.323671	385	681	0.81883	390	652	0.409415	377	627	0.521904	354	602	0.8685	299	595	0.45774
996	272	768		308	749	1.45472	336	743	1.16701	363	709	0.59682	385	681	0	385	652	0.72375	371	622	1.13053	347	602	1.01325	298	595	0.14475
997	269	775	1.10238	301	755	1.33453	321	747	2.24712	348	713	2.24712	362	690	3.57506	373	658	1.94203	354	631	2.78432	333	605	2.0725	283	599	2.24712
998				295	760	1.13053	316	747	0.72375	335	723	2.37408	355	693	1.10238	359	662	2.10759	351	632	0.45774	318	610	2.2887	272	601	1.61835
999	268	768		308	761	1.88731	327	750	1.6504	339	728	0.926852	361	694	0.88048	362	662	0.43425	354	631	0.45774	318	609	0.14475	272	601	0
1000	265	776	1.23674	293	757	2.24712	317	743	1.7669	343	723	0.926852	363	697	0.521904	367	663	0.738083	361	632	1.02354	324	610	0.88048	272	601	0
1001	292	774	3.91896	308	746	2.69251	324	742	1.02354	343	722	0.14475	363	697	0	370	665	0.521904	359	633	0.323671	324	610	0	276	602	0.59682
1002	281	764	2.15186	308	742	0.579	328	736	1.04381	342	727	0.738083	363	698	0.14475	370	665	0	359	633	0	324	612	0.2895	276	602	0
1003	279	765	0.323671	305	746	0.72375	327	735	0.204707	347	723	0.926852	363	697	0.14475	370	665	0	361	633	0.2895	324	612	0	279	602	0.43425
1004	277	768	0.521904	301	751	0.926852	324	742	1.10238	343	728	0.926852	359	707	1.55901	370	665	0	361	633	0	325	612	0.14475	279	602	0
1005	275	774	0.91548	298	760	1.37322	320	743	0.59682	346	732	0.72375	369	707	1.4475	370	667	0.2895	359	639	0.91548	329	618	1.04381	285	609	1.33453
1006	276	778	0.59682	297	757	0.45774	321	747	0.59682	346	732	0	369	707	0	373	671	0.72375	361	643	0.647342	331	621	0.521904	287	610	0.323671
1007	276	778	0	298	760	0.45774	323	743	0.647342	343	738	0.971013	369	707	0	373	671	0	361	643	0	331	621	0	287	610	0
1008	276	778	0	304	761	0.88048	327	750	1.16701	344	735	0.45774	369	707	0	374	671	0.14475	361	643	0	331	621	0	287	610	0
1009	269	780	1.0538	305	765	0.59682	323	749	0.59682	346	727	1.19364	359	701	1.68806	365	671	1.30275	356	639	0.926852	323	614	1.53871	280	602	1.53871
1010	268	778	0.323671	297	762	1.23674	324	743	0.88048	346	727	0	362	701	0.43425	373	670	1.16701	362	639	0.8685	331	616	1.19364	289	602	1.30275
1011	252	776	2.33402	290	757	1.24519	316	746	1.23674	337	738	2.05728	355	719	2.79559	367	696	3.86241	365	666	3.9323	343	637	3.50104	308	610	2.9841
1012	241	780	1.69426	271	754	2.78432	289	745	3.91093	314	738	3.32925	340	735	3.17462	361	712	2.47349	365	675	1.30275	351	641	1.29468	316	616	1.4475
1013	235	776	1.04381	257	750	2.10759	286	745	0.43425	316	743	0.779503	340	736	0.14475	365	712	0.579	370	678	0.84403	362	641	1.59225	318	609	1.0538
1014	235	776	0	261	755	0.926852	290	747	0.647342	321	738	1.02354	348	723	2.20951	371	704	1.4475	367	669	1.37322	359	636	0.84403	314	603	1.04381
1015	233	779	0.521904	271	764	1.94741	294	753	1.04381	321	738	0	344	723	0.579	366	703	0.738083	365	667	0.409415	351	631	1.36557	312	603	0.2895
1016	233	779	0	270	769	0.738083	290	754	0.59682	314	739	1.02354	344	728	0.72375	362	703	0.579	362	666	0.45774	347	631	0.579	301	597	1.81371
1017	238	784	1.02354	266	768	0.59682	285	754	0.72375	305	745	1.56571	342	732	0.647342	362	703	0	365	669	0.614122	346	631	0.14475	301	598	0.14475
1018	226	778	1.94203	263	770	0.521904	289	757	0.72375	313	739	1.4475	343	724	1.16701	366	697	1.04381	367	662	1.0538	351	628	0.84403	309	601	1.23674
1019	214	776	1.76096	255	770	1.158	275	757	2.0265	299	742	2.0725	328	724	2.17125	354	698	1.74302	359	663	1.16701	350	628	0.14475	312	601	0.43425
1020	210	763	1.96881	251	766	0.81883	275	753	0.579	293	742	0.8685	318	726	1.47617	347	703	1.24519	355	665	0.647342	340	632	1.55901	308	599	0.647342
1021	218	779	2.58937	252	765	0.204707	274	751	0.323671	293	741	0.14475	318	731	0.72375	347	704	0.14475	355	673	1.158	340	632	0	308	599	0
1022	206	768	2.35636	251	774	1.31077	268	761	1.68806	293	750	1.30275	324	734	0.971013	351	709	0.926852	358	671	0.521904	342	632	0.2895	313	601	0.779503
1023	191	763	2.2887	245	777	0.971013	270	757	0.647342	287	743	1.33453	318	734	0.8685	346	708	0.738083	359	674	0.45774	346	637	0.926852	313	601	0
1024	192	764	0.204707	244	769	1.16701	264	758	0.88048	290	746	0.614122	317	738	0.59682	346	724	2.316	359	694	2.895	359	660	3.82425	333	628	4.86369
1025	200	770	1.4475	237	761	1.53871	266	754	0.647342	289	747	0.204707	314	749	1.6504	344	734	1.47617	366	708	2.2657	363	666	1.04381	337	631	0.72375
1026	199	770	0.14475	229	758	1.23674	252	757	2.0725	278	751	1.69426	312	747	0.409415	347	734	0.43425	367	703	0.738083	366	663	0.614122	342	628	0.84403
1027	212	780	2.37408	240	765	1.88731	253	757	0.14475	276	749	0.409415	306	743	1.04381	342	732	0.779503	367	704	0.14475	366	663	0	342	628	0
1028	230	783	2.64144	247	754	1.88731	264	753	1.69426	282	750	0.88048	308	747	0.647342	342	732	0	367	705	0.14475	367	666	0.45774	344	625	0.521904
1029	214	779	2.38728	242	753	0.738083	261	747	0.971013	280	738	1.76096	308	741	0.8685	342	732	0	363	705	0.579	370	665	0.45774	347	622	0.614122
1030	212	790	1.61835	248	769	2.47349	267	755	1.4475	285	743	1.02354	313	741	0.72375	344	728	0.647342	363	701	0.579	371	662	0.45774	351	622	0.579
1031	195	790	2.46075	241	779	1.7669	257	762	1.7669	279	750	1.33453	308	741	0.72375	336	730	1.19364	365	701	0.2895	370	660	0.323671	347	622	0.579
1032	196	791	0.204707	233	770	1.74302	255	757	0.779503	275	746	0.81883	308	741	0	336	730	0	362	704	0.614122	371	663	0.45774	348	622	0.14475
1033	180	782	2.65726	221	770	1.737	242	764	2.13721	279	757	1.69426	308	743	0.2895	339	732	0.521904	365	707	0.614122	374	670	1.10238	355	624	1.0538
1034	169	782	1.59225	215	779	1.56571	242	768	0.579	267	747	2.26107	295	734	2.2887	328	723	2.05728	350	693	2.97002	365	659	2.05728	342	617	2.13721
1035	168	789	1.02354	210	777	0.779503	234	760	1.63766	261	749	0.91548	290	735	0.738083	323	724	0.738083	346	698	0.926852	358	660	1.02354	343	620	0.45774
1036	168	789	0	213	770	1.10238	237	760	0.43425	264	754	0.84403	290	735	0	323	730	0.8685	348	707	1.33453	363	667	1.24519	346	628	1.23674
1037	168	789	0	211	776	0.91548	237	762	0.2895	267	753	0.45774	297	749	2.2657	328	734	0.926852	351	712	0.84403	363	674	1.01325	347	632	0.59682
1038	168	789	0	217	770	1.22824	238	761	0.204707	263	757	0.81883	297	749	0	332	736	0.647342	354	716	0.72375	365	678	0.647342	350	633	0.45774
1039	168	789	0	210	774	1.16701	237	770	1.31077	264	757	0.14475	297	749	0	331	736	0.14475	354	715	0.14475	366	677	0.204707	351	633	0.14475
1040	168	789	0	214	774	0.579	241	765	0.926852	264	757	0	297	749	0	331	736	0	354	715	0	366	677	0	344	635	1.0538
1041	168	789	0	214	773	0.14475	236	770	1.02354	264	757	0	297	749	0	331	736	0	355	715	0.14475	366	677	0	347	635	0.43425
1042	168	789	0	210	769	0.81883	236	765	0.72375	264	757	0	297	749	0	331	736	0	355	713	0.2895	366	677	0	347	635	0
1043	189	784	3.12472	213	761	1.23674	237	754	1.59882	264	749	1.158	295	743	0.91548	331	736	0	355	713	0	366	677	0	354	633	1.0538
1044	187	789	0.779503	214	766	0.738083	238	760	0.88048	264	749	0	293	736	1.0538	324	734	1.0538	355	709	0.579	367	674	0.45774	356	629	0.647342
1045	183	793	0.81883	226	772	1.94203	249	764	1.69426	275	741	1.96881	298	724	1.88175	328	713	3.0944	355	688	3.03975	369	651	3.34181	355	608	3.0432
1046	173	795	1.47617	229	777	0.84403	249	766	0.2895	271	743	0.647342	294	726	0.647342	328	715	0.2895	352	693	0.84403	370	654	0.45774	358	612	0.72375
1047	164	794	1.31077	217	788	2.35636	237	766	1.737	257	751	2.33402	285	731	1.49029	308	715	2.895	340	693	1.737	358	655	1.74302	350	610	1.19364
1048	161	799	0.84403	206	779	2.05728	230	768	1.0538	252	753	0.779503	276	742	2.05728	308	734	2.75025	340	715	3.1845	362	686	4.52445	366	641	5.04968
1049	147	797	2.04707	184	777	3.19763	204	766	3.77462	237	766	2.87321	268	757	2.46075	302	741	1.33453	336	722	1.16701	355	692	1.33453	361	647	1.13053
1050	136	799	1.61835	177	789	2.01093	200	783	2.52795	230	769	1.10238	261	753	1.16701	294	739	1.19364	321	713	2.53209	352	681	1.6504	351	637	2.04707
1051	136	799	0	179	787	0.409415	202	783	0.2895	229	769	0.14475	260	755	0.323671	294	738	0.14475	323	717	0.647342	351	688	1.02354	355	641	0.81883
1052	131	797	0.779503	180	785	0.323671	207	779	0.926852	234	770	0.738083	264	758	0.72375	294	738	0	324	728	1.59882	351	696	1.158	361	654	2.0725
1053	131	797	0	180	783	0.2895	206	774	0.738083	234	772	0.2895	264	758	0	295	749	1.59882	328	730	0.647342	352	700	0.59682	359	654	0.2895
1054	131	797	0	183	785	0.521904	204	776	0.409415	234	772	0	264	762	0.579	295	749	0	329	731	0.204707	352	701	0.14475	359	655	0.14475
1055	132	798	0.204707	180	784	0.45774	203	777	0.204707	234	772	0	264	762	0	295	749	0	329	731	0	352	701	0	359	655	0
1056	132	798	0	181	784	0.14475	203	777	0	234	772	0	264	762	0	295	749	0	329	731	0	352	701	0	359	655	0
1057	132	798	0	179	783	0.323671	203	777	0	234	772	0	264	762	0	295	749	0	329	731	0	352	701	0	359	655	0
1058	132	798	0	180	783	0.14475	203	777	0	234	772	0	264	762	0	295	749	0	329	731	0	352	701	0	359	655	0
1059	138	799	0.88048	180	784	0.14475	203	777	0	229	772	0.72375	264	762	0	295	749	0	329	731	0	352	701	0	359	655	0
1060	143	799	0.72375	173	777	1.43295	196	774	1.10238	228	770	0.323671	257	757	1.24519	295	749	0	327	726	0.779503	352	693	1.158	358	648	1.02354
1061	140	782	2.49877	175	773	0.647342	200	776	0.647342	230	773	0.521904	263	757	0.8685	295	747	0.2895	327	726	0	351	692	0.204707	359	648	0.14475
1062	149	768	2.40912	179	769	0.81883	204	774	0.647342	241	764	2.05728	270	747	1.7669	297	738	1.33453	328	716	1.45472	351	692	0	361	639	1.33453
1063	149	757	1.59225	184	762	1.24519	209	770	0.926852	244	761	0.614122	275	746	0.738083	301	727	1.69426	331	709	1.10238	354	679	1.93121	361	635	0.579
1064	145	746	1.69426	183	760	0.323671	217	765	1.36557	247	761	0.43425	275	746	0	301	727	0	331	704	0.72375	355	677	0.323671	362	635	0.14475
1065	139	748	0.91548	177	755	1.13053	210	764	1.02354	247	761	0	275	746	0	301	728	0.14475	329	708	0.647342	350	679	0.779503	361	635	0.14475
1066	142	752	0.72375	176	761	0.88048	210	764	0	241	761	0.8685	270	747	0.738083	301	730	0.2895	329	711	0.43425	350	682	0.43425	361	637	0.2895
1067	140	759	1.0538	176	764	0.43425	199	766	1.61835	234	765	1.16701	266	749	0.647342	299	735	0.779503	329	712	0.14475	351	686	0.59682	361	640	0.43425
1068	116	763	3.52192	160	758	2.47349	188	757	2.05728	229	760	1.02354	256	751	1.47617	295	742	1.16701	323	728	2.47349	351	697	1.59225	363	656	2.33402
1069	119	771	1.23674	156	750	1.29468	187	750	1.02354	226	751	1.37322	261	746	1.02354	294	743	0.204707	324	731	0.45774	351	709	1.737	363	662	0.8685
1070	123	772	0.59682	161	749	0.738083	187	747	0.43425	226	746	0.72375	261	742	0.579	294	741	0.2895	324	732	0.14475	354	709	0.43425	365	669	1.0538
1071	117	767	1.13053	156	745	0.926852	190	746	0.45774	228	741	0.779503	264	735	1.10238	295	735	0.88048	329	726	1.13053	356	704	0.779503	365	669	0
1072	115	765	0.409415	154	743	0.409415	190	742	0.579	228	741	0	264	735	0	295	736	0.14475	329	727	0.14475	361	705	0.738083	367	671	0.409415
1073	115	765	0	153	743	0.14475	183	742	1.01325	228	741	0	264	735	0	295	736	0	328	726	0.204707	350	705	1.59225	367	671	0
1074	116	772	1.02354	154	743	0.14475	184	741	0.204707	226	734	1.0538	264	728	1.01325	295	724	1.737	328	709	2.46075	354	690	2.24712	359	655	2.58937
1075	120	771	0.59682	153	742	0.204707	184	739	0.2895	226	734	0	261	730	0.521904	295	728	0.579	325	719	1.51123	346	703	2.20951	361	665	1.47617
1076	115	770	0.738083	153	741	0.14475	184	739	0	222	736	0.647342	261	730	0	295	727	0.14475	327	715	0.647342	348	692	1.61835	361	658	1.01325
1077				146	741	1.01325	185	739	0.14475	222	736	0	261	730	0	295	727	0	325	715	0.2895	346	690	0.409415	356	650	1.36557
1078				149	736	0.84403	184	735	0.59682	222	732	0.579	261	728	0.2895	295	724	0.43425	325	712	0.43425	348	693	0.521904	362	655	1.13053
1079				149	741	0.72375	180	735	0.579	222	732	0	257	723	0.926852	291	720	0.81883	318	705	1.43295	344	686	1.16701	348	648	2.2657
1080				147	735	0.91548	183	738	0.614122	222	732	0	257	723	0	287	726	1.04381	321	713	1.23674	346	689	0.521904	350	650	0.409415
1081				147	741	0.8685	179	738	0.579	219	732	0.43425	253	730	1.16701	289	726	0.2895	317	712	0.59682	343	689	0.43425	351	651	0.204707
1082	128	776		150	754	1.93121	177	749	1.61835	211	743	1.96881	245	735	1.36557	278	727	1.59882	313	715	0.72375	336	693	1.16701	350	655	0.59682
1083	134	787	1.81371	160	761	1.7669	183	758	1.56571	211	743	0	245	735	0	279	727	0.14475	312	716	0.204707	336	693	0	348	654	0.323671
1084	128	779	1.4475	161	768	1.02354	184	757	0.204707	214	750	1.10238	245	739	0.579	279	727	0	314	712	0.647342	336	685	1.158	344	644	1.55901
1085	126	771	1.19364	160	766	0.323671	187	762	0.84403	211	751	0.45774	245	739	0	279	727	0	313	712	0.14475	336	686	0.14475	347	647	0.614122
1086	123	771	0.43425	160	764	0.2895	181	760	0.91548	211	751	0	245	739	0	279	727	0	313	713	0.14475	336	689	0.43425	347	648	0.14475
1087	109	763	2.33402	150	766	1.47617	172	764	1.42562	202	753	1.33453	236	741	1.33453	275	727	0.579	306	711	1.0538	333	686	0.614122	344	648	0.43425
1088	105	741	3.23671	141	769	1.37322	161	761	1.6504	190	750	1.79046	225	742	1.59882	259	724	2.35636	287	705	2.88412	325	682	1.29468	329	640	2.46075
1089	100	745	0.926852	138	762	1.10238	169	765	1.29468	200	755	1.61835	229	743	0.59682	263	730	1.04381	290	713	1.23674	324	700	2.60952	344	667	4.47088
1090	96	760	2.24712	135	764	0.521904	169	762	0.43425	198	755	0.2895	222	754	1.88731	252	739	2.05728	286	726	1.96881	318	705	1.13053	340	670	0.72375
1091	98	764	0.647342	135	760	0.579	160	764	1.33453	188	765	2.04707	217	754	0.72375	248	745	1.04381	283	726	0.43425	317	707	0.323671	336	666	0.81883
1092	93	753	1.74902	127	760	1.158	147	765	1.88731	177	764	1.59882	211	762	1.4475	245	746	0.45774	279	727	0.59682	310	701	1.33453	335	660	0.88048
1093	93	752	0.14475	124	758	0.521904	143	765	0.579	173	768	0.81883	210	762	0.14475	245	746	0	278	727	0.14475	309	704	0.45774	333	662	0.409415
1094	90	744	1.23674	119	761	0.84403	147	761	0.81883	177	765	0.72375	210	762	0	245	746	0	279	727	0.14475	310	698	0.88048	329	660	0.647342
1095	89	742	0.323671	122	758	0.614122	146	764	0.45774	177	765	0	210	762	0	245	746	0	279	727	0	312	711	1.90389	332	669	1.37322
1096	93	744	0.647342	123	758	0.14475	142	762	0.647342	181	765	0.579	214	762	0.579	247	746	0.2895	282	728	0.45774	312	711	0	335	670	0.45774
1097	93	744	0	124	753	0.738083	149	765	1.10238	181	765	0	214	762	0	248	747	0.204707	282	728	0	314	711	0.2895	335	670	0
1098	93	744	0	124	755	0.2895	146	764	0.45774	181	765	0	214	762	0	248	747	0	283	731	0.45774	314	711	0	335	670	0
1099	93	744	0	126	754	0.323671	149	766	0.521904	181	765	0	214	762	0	248	747	0	283	731	0	314	712	0.14475	335	670	0
1100	92	741	0.45774	126	753	0.14475	149	765	0.14475	181	765	0	214	762	0	248	747	0	283	731	0	314	712	0	335	670	0
1101	90	737	0.647342	123	749	0.72375	149	765	0	181	765	0	215	762	0.14475	248	747	0	283	734	0.43425	314	712	0	335	670	0
1102	92	733	0.647342	123	745	0.579	149	765	0	184	766	0.45774	223	762	1.158	252	749	0.647342	286	727	1.10238	318	705	1.16701	337	667	0.521904
1103	88	733	0.579	123	749	0.579	150	757	1.16701	184	766	0	223	762	0	256	749	0.579	289	728	0.45774	318	707	0.2895	339	667	0.2895
1104	89	737	0.59682	131	747	1.19364	150	757	0	184	766	0	223	762	0	256	749	0	289	731	0.43425	320	709	0.409415	339	669	0.2895
1105	89	737	0	127	746	0.59682	150	757	0	184	766	0	223	758	0.579	256	750	0.14475	289	734	0.43425	320	711	0.2895	339	673	0.579
[truncated: 4,625 more rows]

## Sheet: 6mm_sample③
	spiracle①	spiracle①	spiracle①	spiracle②	spiracle②	spiracle②	spiracle③	spiracle③	spiracle③	spiracle④	spiracle④	spiracle④	spiracle⑤	spiracle⑤	spiracle⑤	spiracle⑥	spiracle⑥	spiracle⑥	spiracle⑦	spiracle⑦	spiracle⑦	spiracle⑧	spiracle⑧	spiracle⑧	spiracle⑨	spiracle⑨	spiracle⑨
[truncated: 5,731 more rows]

[truncated: 3 more sheets: 10mm_sample①, 10mm_sample②, 10mm_sample③]
